# Supplementary material for: In silico characterization of blaNDM-harboring plasmids in Klebsiella pneumoniae
Source: Front Microbiol. 2022 Nov 23;13:1008905. doi: 10.3389/fmicb.2022.1008905 (PMC9727287; doi:10.3389/fmicb.2022.1008905)
Supplement: Supplementary file 2 [file Data_Sheet_2.XLSX]

## Sheet: plasmids
#	Name	Length (bp)	GC (%)	Description
1	NZ_CP009115	118061	52.69	Klebsiella pneumoniae strain blaNDM-1 plasmid plasmid2, complete sequence.
2	NZ_CP009116	94760	51.29	Klebsiella pneumoniae strain blaNDM-1 plasmid plasmid1, complete sequence.
3	NZ_CP008930	187571	52.46	Klebsiella pneumoniae strain PMK1 plasmid pPMK1-A, complete sequence.
4	NZ_CP008931	111693	49.15	Klebsiella pneumoniae strain PMK1 plasmid pPMK1-B, complete sequence.
5	NZ_CP008932	69947	53.97	Klebsiella pneumoniae strain PMK1 plasmid pPMK1-C, complete sequence.
6	NZ_CP008933	304526	47.49	Klebsiella pneumoniae strain PMK1 plasmid pPMK1-NDM, complete sequence.
7	NZ_CP010393	207543	52.9	Klebsiella pneumoniae strain 34618 plasmid p34618-207.543kb, complete sequence.
8	NZ_CP010394	13841	53.68	Klebsiella pneumoniae strain 34618 plasmid p34618-13.841kb, complete sequence.
9	NZ_CP010395	43380	46.83	Klebsiella pneumoniae strain 34618 plasmid p34618-43.380kb, complete sequence.
10	NZ_CP010396	71572	55.04	Klebsiella pneumoniae strain 34618 plasmid p34618-71.572kb, complete sequence.
11	NZ_CP010362	85403	54.82	Klebsiella pneumoniae strain 38544 plasmid p38544-85.403kb, complete sequence.
12	NZ_CP010390	198371	51.63	Klebsiella pneumoniae strain 6234 plasmid p6234-198.371kb, complete sequence.
13	NZ_CP010391	178193	51.53	Klebsiella pneumoniae strain 6234 plasmid p6234-178.193kb, complete sequence.
14	NZ_CP010388	1476	49.32	Klebsiella pneumoniae strain 38547 plasmid p38547-1.476kb, complete sequence.
15	NZ_CP010389	2496	51.48	Klebsiella pneumoniae strain 38547 plasmid p38547-2.496kb, complete sequence.
16	NZ_CM003132	1933	50.39	Klebsiella pneumoniae strain UMNturkey9 plasmid pUMNturkey9_1, whole genome shotgun sequence.
17	CP010574	167664	52.64	Klebsiella pneumoniae strain 32192 plasmid sequence.
18	CP010575	72864	54.59	Klebsiella pneumoniae strain 32192 plasmid sequence.
19	CP010576	35843	55.17	Klebsiella pneumoniae strain 32192 plasmid sequence.
20	NZ_FO834904	95087	49.99	Klebsiella pneumoniae str. Kp52.145, plasmid I, complete genome.
21	NZ_FO834905	121703	49.18	Klebsiella pneumoniae str. Kp52.145, plasmid II, complete genome.
22	NZ_CP011575	43621	48.27	Klebsiella pneumoniae strain CAV1392 plasmid pKPC_CAV1392, complete sequence.
23	NZ_CP011576	49832	52.24	Klebsiella pneumoniae strain CAV1392 plasmid pCAV1392-50, complete sequence.
24	NZ_CP011577	130719	51.65	Klebsiella pneumoniae strain CAV1392 plasmid pCAV1392-131, complete sequence.
25	NZ_CP011619	3741	45.9	Klebsiella pneumoniae strain CAV1344 plasmid pCAV1344-3741, complete sequence.
26	NZ_CP011620	39554	44.68	Klebsiella pneumoniae strain CAV1344 plasmid pCAV1344-40, complete sequence.
27	NZ_CP011621	77808	53.33	Klebsiella pneumoniae strain CAV1344 plasmid pCAV1344-78, complete sequence.
28	NZ_CP011622	176497	52.96	Klebsiella pneumoniae strain CAV1344 plasmid pKPC_CAV1344, complete sequence.
29	NZ_CP011623	250396	52.67	Klebsiella pneumoniae strain CAV1344 plasmid pCAV1344-250, complete sequence.
30	NZ_CP011643	2927	46.53	Klebsiella pneumoniae strain CAV1596 plasmid pCAV1596-2927, complete sequence.
31	NZ_CP011644	40939	53.7	Klebsiella pneumoniae strain CAV1596 plasmid pCAV1596-41, complete sequence.
32	NZ_CP011645	77801	45.42	Klebsiella pneumoniae strain CAV1596 plasmid pKPC_CAV1596-78, complete sequence.
33	NZ_CP011646	96702	53.83	Klebsiella pneumoniae strain CAV1596 plasmid pKPC_CAV1596-97, complete sequence.
34	NZ_CP012754	273628	46.25	Klebsiella pneumoniae strain KP617 plasmid KP-plasmid1, complete sequence.
35	NZ_CP012755	6141	52.19	Klebsiella pneumoniae strain KP617 plasmid KP-plasmid2, complete sequence.
36	NZ_LN824134	279305	46.73	Klebsiella pneumoniae genome assembly MS6671.v1, plasmid : _Plasmid_A_Kpneumoniae_MS6671.
37	NZ_LN824135	118323	52.46	Klebsiella pneumoniae genome assembly MS6671.v1, plasmid : _Plasmid_B_Kpneumoniae_MS6671.
38	NZ_LN824136	34604	48.59	Klebsiella pneumoniae genome assembly MS6671.v1, plasmid : _Plasmid_C_Kpneumoniae_MS6671.
39	NZ_LN824137	4715	41.1	Klebsiella pneumoniae genome assembly MS6671.v1, plasmid : _Plasmid_D_Kpneumoniae_MS6671.
40	NZ_LN824138	84940	52.75	Klebsiella pneumoniae genome assembly MS6671.v1, plasmid : _Plasmid_E_Kpneumoniae_MS6671.
41	NZ_LN824139	55416	53.06	Klebsiella pneumoniae genome assembly MS6671.v1, plasmid : _Phage_Kpneumoniae_MS6671.
42	NZ_CP013321	3741	45.9	Klebsiella pneumoniae strain CAV1193 plasmid pCAV1193-3741, complete sequence.
43	NZ_CP013323	257944	52.72	Klebsiella pneumoniae strain CAV1193 plasmid pCAV1193-258, complete sequence.
44	NZ_CP013324	166486	52.44	Klebsiella pneumoniae strain CAV1193 plasmid pCAV1193-166, complete sequence.
45	NZ_CP013325	49565	48.11	Klebsiella pneumoniae strain CAV1193 plasmid pKPC_CAV1193, complete sequence.
46	NZ_CP013326	77808	53.33	Klebsiella pneumoniae strain CAV1193 plasmid pCAV1193-78, complete sequence.
47	CP012000	113626	53.92	Klebsiella pneumoniae strain KLP41 plasmid pKp41, complete sequence.
48	NZ_CP013712	74973	52.36	Klebsiella pneumoniae strain J1 plasmid 1, complete sequence.
49	NZ_CP013713	53400	49.77	Klebsiella pneumoniae strain J1 plasmid 2, complete sequence.
50	NZ_CP006660	2014	49.6	Klebsiella pneumoniae strain ATCC BAA-2146 plasmid pMYS, complete sequence.
51	NZ_CP006661	140825	51.92	Klebsiella pneumoniae strain ATCC BAA-2146 plasmid pNDM-US, complete sequence.
52	NZ_CP006662	85161	52.74	Klebsiella pneumoniae strain ATCC BAA-2146 plasmid pHg, complete sequence.
53	NZ_CP006663	117755	51.21	Klebsiella pneumoniae strain ATCC BAA-2146 plasmid pCuAs, complete sequence.
54	NZ_CP012988	190072	51.74	Klebsiella pneumoniae strain KpN01 plasmid pKpN01-CTX, complete sequence.
55	NZ_CP012989	134064	51.83	Klebsiella pneumoniae strain KpN01 plasmid pKpN01-SIL, complete sequence.
56	NZ_CP012990	46161	46.65	Klebsiella pneumoniae strain KpN01 plasmid pKpN01-NDM7, complete sequence.
57	NZ_CP012991	3223	56.28	Klebsiella pneumoniae strain KpN01 plasmid pKpN01-COL, complete sequence.
58	NZ_CP012993	190072	51.74	Klebsiella pneumoniae strain KpN06 plasmid pKpN06-CTX, complete sequence.
59	NZ_CP012994	107110	52.13	Klebsiella pneumoniae strain KpN06 plasmid pKpN06-SIL, complete sequence.
60	NZ_CP012995	41072	45.2	Klebsiella pneumoniae strain KpN06 plasmid pKpN06-NDM7, complete sequence.
61	NZ_CP014305	3223	56.28	Klebsiella pneumoniae strain KpN06 plasmid pKpN06-COL, complete sequence.
62	NZ_CP015501	281190	46.8	Klebsiella pneumoniae strain SKGH01 plasmid unnamed 1, complete sequence.
63	NZ_CP015502	140874	52.12	Klebsiella pneumoniae strain SKGH01 plasmid unnamed 2, complete sequence.
64	NZ_CP015503	84941	52.75	Klebsiella pneumoniae strain SKGH01 plasmid unnamed 3, complete sequence.
65	NZ_CP015504	56230	52.97	Klebsiella pneumoniae strain SKGH01 plasmid unnamed 4, complete sequence.
66	NZ_CP015505	34611	48.59	Klebsiella pneumoniae strain SKGH01 plasmid unnamed 5, complete sequence.
67	NZ_CP015754	165275	51.68	Klebsiella pneumoniae strain W14 plasmid unnamed1, complete sequence.
68	NZ_CP015755	109349	49.35	Klebsiella pneumoniae strain W14 plasmid unnamed2, complete sequence.
69	NZ_CP014756	121030	49.28	Klebsiella pneumoniae strain AATZP plasmid pKPN-04f, complete sequence.
70	NZ_CP014757	54064	52.29	Klebsiella pneumoniae strain AATZP plasmid pNDM-1fa, complete sequence.
71	NZ_CP014758	38384	51.76	Klebsiella pneumoniae strain AATZP plasmid pKPN-041, complete sequence.
72	NZ_CP015991	76251	53.33	Klebsiella pneumoniae strain BR plasmid pWSZBR, complete sequence.
73	NZ_CP014763	284894	50.9	Klebsiella pneumoniae strain KPNIH39 plasmid pKPN-332, complete sequence.
74	NZ_CP014764	36707	61.57	Klebsiella pneumoniae strain KPNIH39 plasmid pKPN-704, complete sequence.
75	NZ_CP014765	106559	53.73	Klebsiella pneumoniae strain KPNIH39 plasmid pKpQIL-9b8, complete sequence.
76	NZ_CP015026	170926	50.58	Klebsiella pneumoniae strain Kpn223 plasmid pKPN-065, complete sequence.
77	NZ_CP015131	142858	52.45	Klebsiella pneumoniae strain Kpn555 plasmid pKPN-7c3, complete sequence.
78	NZ_CP015132	224457	52.48	Klebsiella pneumoniae strain Kpn555 plasmid pKPN-d90, complete sequence.
79	NZ_CP015133	26450	59.91	Klebsiella pneumoniae strain Kpn555 plasmid pKPN-d6b, complete sequence.
80	NZ_CP014648	40448	56.26	Klebsiella pneumoniae strain KPNIH36 plasmid pKPN-821, complete sequence.
81	NZ_CP014649	133484	52.5	Klebsiella pneumoniae strain KPNIH36 plasmid pKPN-fff, complete sequence.
82	NZ_CP014650	113639	53.93	Klebsiella pneumoniae strain KPNIH36 plasmid pKpQIL-6e6, complete sequence.
83	NZ_CP016160	165276	51.68	Klebsiella pneumoniae plasmid unnamed1, complete sequence.
84	NZ_CP016161	109349	49.35	Klebsiella pneumoniae plasmid unnamed2, complete sequence.
85	NZ_CM004510	73152	51.61	Klebsiella pneumoniae strain Kp33 plasmid pKP33, whole genome shotgun sequence.
86	NZ_CP016810	307743	51.74	Klebsiella pneumoniae strain DHQP1002001 plasmid p_IncFIB_DHQP1002001, complete sequence.
87	NZ_CP016812	65887	54.96	Klebsiella pneumoniae strain DHQP1002001 plasmid p_incR_DHQP1002001, complete sequence.
88	NZ_CP015823	205221	52.89	Klebsiella pneumoniae isolate blood sample 2 plasmid 1, complete sequence.
89	NZ_CP015824	103147	53.66	Klebsiella pneumoniae isolate blood sample 2 plasmid 2, complete sequence.
90	NZ_CP015825	43322	46.83	Klebsiella pneumoniae isolate blood sample 2 plasmid 3, complete sequence.
91	NZ_CP016815	212770	50.1	Klebsiella pneumoniae strain ED23 plasmid unamed, complete sequence.
92	NZ_CP016919	70830	52.92	Klebsiella pneumoniae isolate 11 plasmid pIncR_DHQP1300920, complete sequence.
93	NZ_CP016920	6139	52.17	Klebsiella pneumoniae isolate 11 plasmid unnamed2, complete sequence.
94	NZ_CP016921	283369	46.41	Klebsiella pneumoniae isolate 11 plasmid unnamed2, complete sequence.
95	NZ_CP016922	103694	51	Klebsiella pneumoniae isolate 11 plasmid unnamed1, complete sequence.
96	NZ_CP016924	111539	48.93	Klebsiella pneumoniae isolate 23 plasmid unnamed1, complete sequence.
97	NZ_CP016925	63291	52.97	Klebsiella pneumoniae isolate 23 plasmid unnamed2, complete sequence.
98	NZ_CP016927	72093	50.55	Klebsiella pneumoniae isolate 23 plasmid unnamed1, complete sequence.
99	NZ_CP012569	83730	53.72	Klebsiella pneumoniae strain UCLAOXA232KP plasmid pUCLAOXA232-3.X, complete sequence.
100	NZ_CP012570	111236	48.95	Klebsiella pneumoniae strain UCLAOXA232KP plasmid pUCLAOXA232-4.X, complete sequence.
101	NZ_CP012571	126863	52.92	Klebsiella pneumoniae strain UCLAOXA232KP plasmid pUCLAOXA232-5.X, complete sequence.
102	NZ_CP012572	163420	51.75	Klebsiella pneumoniae strain UCLAOXA232KP plasmid pUCLAOXA232-6.X, complete sequence.
103	NZ_CP012562	6141	52.17	Klebsiella pneumoniae strain UCLAOXA232KP plasmid pUCLAOXA232-1, complete sequence.
104	NZ_CP012563	36889	45.13	Klebsiella pneumoniae strain UCLAOXA232KP plasmid pUCLAOXA232-2, complete sequence.
105	NZ_CP012564	88800	53.63	Klebsiella pneumoniae strain UCLAOXA232KP plasmid pUCLAOXA232-3, complete sequence.
106	NZ_CP012565	112059	48.96	Klebsiella pneumoniae strain UCLAOXA232KP plasmid pUCLAOXA232-4, complete sequence.
107	NZ_CP012566	127690	52.92	Klebsiella pneumoniae strain UCLAOXA232KP plasmid pUCLAOXA232-5, complete sequence.
108	NZ_CP012567	196706	52.41	Klebsiella pneumoniae strain UCLAOXA232KP plasmid pUCLAOXA232-6, complete sequence.
109	CP017386	155781	53.02	Klebsiella pneumoniae strain KP36 plasmid 1, complete sequence.
110	CP017387	225962	51.03	Klebsiella pneumoniae strain KP36 plasmid 2, complete sequence.
111	CP017388	10077	55.08	Klebsiella pneumoniae strain KP36 plasmid 3, complete sequence.
112	NZ_CP011839	90103	53.53	Klebsiella pneumoniae strain KP5 plasmid pSg1-NDM, complete sequence.
113	NZ_CP012427	126466	49.25	Klebsiella pneumoniae strain KP5 plasmid pSg1-1, complete sequence.
114	NZ_CP012428	54744	48.86	Klebsiella pneumoniae strain KP5 plasmid pSg1-2, complete sequence.
115	NZ_CP012429	46883	54.13	Klebsiella pneumoniae strain KP5 plasmid pSg1-3, complete sequence.
116	NZ_CP017935	89621	54.81	Klebsiella pneumoniae strain CAV1016 plasmid pCAV1016-90, complete sequence.
117	NZ_CP017936	76186	52.69	Klebsiella pneumoniae strain CAV1016 plasmid pCAV1016-76, complete sequence.
118	NZ_CP017937	43621	48.27	Klebsiella pneumoniae strain CAV1016 plasmid pKPC_UVA01, complete sequence.
119	NZ_CP018429	45288	47.31	Klebsiella pneumoniae strain MNCRE78 plasmid pMNCRE78_2, complete sequence.
120	NZ_CP018430	208225	52.88	Klebsiella pneumoniae strain MNCRE78 plasmid pMNCRE78_4, complete sequence.
121	NZ_CP018431	18890	52.42	Klebsiella pneumoniae strain MNCRE78 plasmid pMNCRE78_1, complete sequence.
122	NZ_CP018432	52059	48.14	Klebsiella pneumoniae strain MNCRE78 plasmid pMNCRE78_3, complete sequence.
123	NZ_CP018423	45288	47.31	Klebsiella pneumoniae strain MNCRE69 plasmid pMNCRE69_2, complete sequence.
124	NZ_CP018424	208225	52.88	Klebsiella pneumoniae strain MNCRE69 plasmid pMNCRE69_4, complete sequence.
125	NZ_CP018425	15270	53.48	Klebsiella pneumoniae strain MNCRE69 plasmid pMNCRE69_1, complete sequence.
126	NZ_CP018426	52058	48.14	Klebsiella pneumoniae strain MNCRE69 plasmid pMNCRE69_3, complete sequence.
127	NZ_CP018433	15273	53.47	Klebsiella pneumoniae strain MNCRE53 plasmid pMNCRE53_1, complete sequence.
128	NZ_CP018434	208225	52.88	Klebsiella pneumoniae strain MNCRE53 plasmid pMNCRE53_4, complete sequence.
129	NZ_CP018435	45289	47.32	Klebsiella pneumoniae strain MNCRE53 plasmid pMNCRE53_2, complete sequence.
130	NZ_CP018436	52058	48.14	Klebsiella pneumoniae strain MNCRE53 plasmid pMNCRE53_3, complete sequence.
131	NZ_CP018353	13841	53.68	Klebsiella pneumoniae strain CAV1453 plasmid pCAV1453-14, complete sequence.
132	NZ_CP018354	45742	53.26	Klebsiella pneumoniae strain CAV1453 plasmid pCAV1453-46, complete sequence.
133	NZ_CP018355	207543	52.9	Klebsiella pneumoniae strain CAV1453 plasmid pCAV1453-208, complete sequence.
134	NZ_CP018338	202175	49.52	Klebsiella pneumoniae isolate Kp_Goe_154414 plasmid pKp_Goe_414-2, complete sequence.
135	NZ_CP018339	204862	44.82	Klebsiella pneumoniae isolate Kp_Goe_154414 plasmid pKp_Goe_414-1, complete sequence.
136	NZ_CP018340	81939	52.4	Klebsiella pneumoniae isolate Kp_Goe_154414 plasmid pKp_Goe_414-3, complete sequence.
137	NZ_CP018341	81641	53.9	Klebsiella pneumoniae isolate Kp_Goe_154414 plasmid pKp_Goe_414-4, complete sequence.
138	NZ_CP018342	63588	51.22	Klebsiella pneumoniae isolate Kp_Goe_154414 plasmid pKp_Goe_414-5, complete sequence.
139	NZ_CP018343	57266	52.12	Klebsiella pneumoniae isolate Kp_Goe_154414 plasmid pKp_Goe_414-6, complete sequence.
140	NZ_CP018365	260772	52.67	Klebsiella pneumoniae strain Kp_Goe_62629 plasmid pKp_Goe_629-1, complete sequence.
141	NZ_CP018366	94434	55.69	Klebsiella pneumoniae strain Kp_Goe_62629 plasmid pKp_Goe_629-2, complete sequence.
142	CP018459	16971	50.34	Klebsiella pneumoniae strain Kp_Goe_39795 plasmid pKp_Goe_795-4, complete sequence.
143	CP018460	232181	50.63	Klebsiella pneumoniae strain Kp_Goe_39795 plasmid pKp_Goe_795-1, complete sequence.
144	CP018461	63593	51.22	Klebsiella pneumoniae strain Kp_Goe_39795 plasmid pKp_Goe_795-2, complete sequence.
145	CP018462	32942	54.92	Klebsiella pneumoniae strain Kp_Goe_39795 plasmid pKp_Goe_795-3, complete sequence.
146	NZ_CP018439	1933	51.32	Klebsiella pneumoniae strain Kp_Goe_822917 plasmid pKp_Goe_917-8, complete sequence.
147	NZ_CP018440	4510	44.72	Klebsiella pneumoniae strain Kp_Goe_822917 plasmid pKp_Goe_917-6, complete sequence.
148	NZ_CP018441	180027	52.08	Klebsiella pneumoniae strain Kp_Goe_822917 plasmid pKp_Goe_917-1, complete sequence.
149	NZ_CP018442	34374	54.13	Klebsiella pneumoniae strain Kp_Goe_822917 plasmid pKp_Goe_917-3, complete sequence.
150	NZ_CP018443	50611	51.51	Klebsiella pneumoniae strain Kp_Goe_822917 plasmid pKp_Goe_917-2, complete sequence.
151	NZ_CP018444	5234	49.73	Klebsiella pneumoniae strain Kp_Goe_822917 plasmid pKp_Goe_917-5, complete sequence.
152	NZ_CP018445	9294	55.15	Klebsiella pneumoniae strain Kp_Goe_822917 plasmid pKp_Goe_917-4, complete sequence.
153	NZ_CP018446	3559	42.48	Klebsiella pneumoniae strain Kp_Goe_822917 plasmid pKp_Goe_917-7, complete sequence.
154	NZ_CP018448	90685	53.17	Klebsiella pneumoniae strain Kp_Goe_33208 plasmid pKp_Goe_208-1, complete sequence.
155	NZ_CP018449	67101	50.58	Klebsiella pneumoniae strain Kp_Goe_33208 plasmid pKp_Goe_208-2, complete sequence.
156	NZ_CP018455	162552	53.63	Klebsiella pneumoniae strain SWU01 plasmid unnamed, complete sequence.
157	NZ_CP018451	90684	53.17	Klebsiella pneumoniae strain Kp_Goe_71070 plasmid pKp_Goe_070-1, complete sequence.
158	NZ_CP018452	67100	50.58	Klebsiella pneumoniae strain Kp_Goe_71070 plasmid pKp_Goe_070-2, complete sequence.
159	NZ_CP018453	4075	53.6	Klebsiella pneumoniae strain Kp_Goe_71070 plasmid pKp_Goe_070-3, complete sequence.
160	NZ_CP018348	9294	55.15	Klebsiella pneumoniae strain CAV1417 plasmid pCAV1417-9294, complete sequence.
161	NZ_CP018350	66920	51.98	Klebsiella pneumoniae strain CAV1417 plasmid pCAV1417-67, complete sequence.
162	NZ_CP018351	184940	52.45	Klebsiella pneumoniae strain CAV1417 plasmid pCAV1417-185, complete sequence.
163	NZ_CP018665	2781	47.79	Klebsiella pneumoniae strain CAV1042 plasmid pCAV1042-2781, complete sequence.
164	NZ_CP018666	3223	56.31	Klebsiella pneumoniae strain CAV1042 plasmid pCAV1042-3223, complete sequence.
165	NZ_CP018667	5566	49.46	Klebsiella pneumoniae strain CAV1042 plasmid pCAV1042-5566, complete sequence.
166	NZ_CP018668	43621	48.27	Klebsiella pneumoniae strain CAV1042 plasmid pKPC_CAV1042-44, complete sequence.
167	NZ_CP018669	88688	53.92	Klebsiella pneumoniae strain CAV1042 plasmid pKPC_CAV1042-89, complete sequence.
168	NZ_CP018670	183432	52.01	Klebsiella pneumoniae strain CAV1042 plasmid pCAV1042-183, complete sequence.
169	NZ_CP018687	246757	45.12	Klebsiella pneumoniae strain Kp_Goe_149473 plasmid pKp_Goe_473-1, complete sequence.
170	NZ_CP018688	75838	52.55	Klebsiella pneumoniae strain Kp_Goe_149473 plasmid pKp_Goe_473-5, complete sequence.
171	NZ_CP018689	96070	53.14	Klebsiella pneumoniae strain Kp_Goe_149473 plasmid pKp_Goe_473-2, complete sequence.
172	NZ_CP018690	63589	51.22	Klebsiella pneumoniae strain Kp_Goe_149473 plasmid pKp_Goe_473-3, complete sequence.
173	NZ_CP018691	61007	51.36	Klebsiella pneumoniae strain Kp_Goe_149473 plasmid pKp_Goe_473-4, complete sequence.
174	NZ_CP018702	246753	45.12	Klebsiella pneumoniae strain Kp_Goe_827024 plasmid pKp_Goe_024-1, complete sequence.
175	NZ_CP018703	66149	52.73	Klebsiella pneumoniae strain Kp_Goe_827024 plasmid pKp_Goe_024-5, complete sequence.
176	NZ_CP018704	96073	53.14	Klebsiella pneumoniae strain Kp_Goe_827024 plasmid pKp_Goe_024-2, complete sequence.
177	NZ_CP018705	61010	51.36	Klebsiella pneumoniae strain Kp_Goe_827024 plasmid pKp_Goe_024-4, complete sequence.
178	NZ_CP018706	63588	51.23	Klebsiella pneumoniae strain Kp_Goe_827024 plasmid pKp_Goe_024-3, complete sequence.
179	NZ_CP018708	246756	45.12	Klebsiella pneumoniae strain Kp_Goe_827026 plasmid pKp_Goe_026-1, complete sequence.
180	NZ_CP018709	73019	52.55	Klebsiella pneumoniae strain Kp_Goe_827026 plasmid pKp_Goe_026-5, complete sequence.
181	NZ_CP018710	96073	53.14	Klebsiella pneumoniae strain Kp_Goe_827026 plasmid pKp_Goe_026-2, complete sequence.
182	NZ_CP018711	61009	51.36	Klebsiella pneumoniae strain Kp_Goe_827026 plasmid pKp_Goe_026-4, complete sequence.
183	NZ_CP018712	63583	51.22	Klebsiella pneumoniae strain Kp_Goe_827026 plasmid pKp_Goe_026-3, complete sequence.
184	NZ_CP018714	246756	45.12	Klebsiella pneumoniae strain Kp_Goe_152021 plasmid pKp_Goe_021-1, complete sequence.
185	NZ_CP018715	80892	52.82	Klebsiella pneumoniae strain Kp_Goe_152021 plasmid pKp_Goe_021-5, complete sequence.
186	NZ_CP018716	96074	53.14	Klebsiella pneumoniae strain Kp_Goe_152021 plasmid pKp_Goe_021-2, complete sequence.
187	NZ_CP018717	63589	51.22	Klebsiella pneumoniae strain Kp_Goe_152021 plasmid pKp_Goe_021-3, complete sequence.
188	NZ_CP018718	61010	51.36	Klebsiella pneumoniae strain Kp_Goe_152021 plasmid pKp_Goe_021-4, complete sequence.
189	NZ_CP018720	246757	45.12	Klebsiella pneumoniae strain KP_Goe_828304 plasmid pKp_Goe_304-1, complete sequence.
190	NZ_CP018721	73597	52.28	Klebsiella pneumoniae strain KP_Goe_828304 plasmid pKp_Goe_304-5, complete sequence.
191	NZ_CP018722	96073	53.14	Klebsiella pneumoniae strain KP_Goe_828304 plasmid pKp_Goe_304-2, complete sequence.
192	NZ_CP018723	63588	51.23	Klebsiella pneumoniae strain KP_Goe_828304 plasmid pKp_Goe_304-3, complete sequence.
193	NZ_CP018724	61012	51.36	Klebsiella pneumoniae strain KP_Goe_828304 plasmid pKp_Goe_304-4, complete sequence.
194	NZ_CP018672	9294	55.15	Klebsiella pneumoniae strain CAV1217 plasmid pCAV1217-9294, complete sequence.
195	NZ_CP018674	70606	52.41	Klebsiella pneumoniae strain CAV1217 plasmid pCAV1217-71, complete sequence.
196	NZ_CP018675	181436	52.93	Klebsiella pneumoniae strain CAV1217 plasmid pKPC_CAV1217, complete sequence.
197	NZ_CP018696	246755	45.12	Klebsiella pneumoniae strain Kp_Goe_149832 plasmid pKp_Goe_832-1, complete sequence.
198	NZ_CP018697	79806	52.59	Klebsiella pneumoniae strain Kp_Goe_149832 plasmid pKp_Goe_832-5, complete sequence.
199	NZ_CP018698	96072	53.14	Klebsiella pneumoniae strain Kp_Goe_149832 plasmid pKp_Goe_832-2, complete sequence.
200	NZ_CP018699	61010	51.36	Klebsiella pneumoniae strain Kp_Goe_149832 plasmid pKp_Goe_832-4, complete sequence.
201	NZ_CP018700	63588	51.23	Klebsiella pneumoniae strain Kp_Goe_149832 plasmid pKp_Goe_832-3, complete sequence.
202	NZ_CP018693	180027	52.08	Klebsiella pneumoniae strain Kp_Goe_821588 plasmid pKp_Goe_588-1, complete sequence.
203	NZ_CP018694	50609	51.51	Klebsiella pneumoniae strain Kp_Goe_821588 plasmid pKp_Goe_588-2, complete sequence.
204	NZ_CP018736	63589	51.22	Klebsiella pneumoniae strain Kp_Goe_121641 plasmid pKp_Goe_641-2, complete sequence.
205	NZ_CP018737	72952	52.75	Klebsiella pneumoniae strain Kp_Goe_121641 plasmid pKp_Goe_641-1, complete sequence.
206	NZ_CP018738	5259	51.99	Klebsiella pneumoniae strain Kp_Goe_121641 plasmid pKp_Goe_641-3, complete sequence.
207	NZ_CP018739	3541	42.73	Klebsiella pneumoniae strain Kp_Goe_121641 plasmid pKp_Goe_641-5, complete sequence.
208	NZ_CP018740	4052	53.65	Klebsiella pneumoniae strain Kp_Goe_121641 plasmid pKp_Goe_641-4, complete sequence.
209	NZ_CP018817	140825	51.92	Klebsiella pneumoniae strain AR_0049 plasmid unitig_1, complete sequence.
210	NZ_CP018818	117755	51.21	Klebsiella pneumoniae strain AR_0049 plasmid unitig_2, complete sequence.
211	NZ_CP018819	85161	52.74	Klebsiella pneumoniae strain AR_0049 plasmid unitig_3, complete sequence.
212	NZ_CP015135	158741	51.24	Klebsiella pneumoniae strain ATCC 35657 plasmid p35657-1, complete sequence.
213	NZ_CP019220	73952	52.76	Klebsiella pneumoniae strain 1756 plasmid pKp1756, complete sequence.
214	NZ_CP015383	182846	51.59	Klebsiella pneumoniae strain CN1 plasmid pCN1_1, complete sequence.
215	NZ_CP015384	15100	53.54	Klebsiella pneumoniae strain CN1 plasmid pCN1_2, complete sequence.
216	NZ_CP015386	199497	52.93	Klebsiella pneumoniae strain NY9 plasmid pNY9_1, complete sequence.
217	NZ_CP015387	139933	54.04	Klebsiella pneumoniae strain NY9 plasmid pNY9_2, complete sequence.
218	NZ_CP015388	89067	52.55	Klebsiella pneumoniae strain NY9 plasmid pNY9_3, complete sequence.
219	NZ_CP015389	53300	51.4	Klebsiella pneumoniae strain NY9 plasmid pNY9_4, complete sequence.
220	NZ_CP015390	39432	42.7	Klebsiella pneumoniae strain NY9 plasmid pNY9_5, complete sequence.
221	NZ_CP015391	11090	55.33	Klebsiella pneumoniae strain NY9 plasmid pNY9_6, complete sequence.
222	NZ_CP015393	202696	52.53	Klebsiella pneumoniae strain CR14 plasmid pCR14_1, complete sequence.
223	NZ_CP015394	154343	51.72	Klebsiella pneumoniae strain CR14 plasmid pCR14_2, complete sequence.
224	NZ_CP015395	116419	53.76	Klebsiella pneumoniae strain CR14 plasmid pCR14_3, complete sequence.
225	NZ_CP015396	110092	49.68	Klebsiella pneumoniae strain CR14 plasmid pCR14_4, complete sequence.
226	NZ_CP015397	9456	48.95	Klebsiella pneumoniae strain CR14 plasmid pCR14_5, complete sequence.
227	NZ_CP017986	244706	45.12	Klebsiella pneumoniae strain 825795-1 plasmid unnamed1, complete sequence.
228	NZ_CP017987	117168	53.22	Klebsiella pneumoniae strain 825795-1 plasmid unnamed2, complete sequence.
229	NZ_CP017988	73221	52.58	Klebsiella pneumoniae strain 825795-1 plasmid unnamed3, complete sequence.
230	NZ_CP017989	61011	51.35	Klebsiella pneumoniae strain 825795-1 plasmid unnamed4, complete sequence.
231	NZ_CP018313	245975	45.09	Klebsiella pneumoniae strain Kp_Goe_822579 plasmid pKp_Goe_579-1, complete sequence.
232	NZ_CP018314	68601	52.26	Klebsiella pneumoniae strain Kp_Goe_822579 plasmid pKp_Goe_579-6, complete sequence.
233	NZ_CP018315	63587	51.22	Klebsiella pneumoniae strain Kp_Goe_822579 plasmid pKp_Goe_579-3, complete sequence.
234	NZ_CP018316	61012	51.36	Klebsiella pneumoniae strain Kp_Goe_822579 plasmid pKp_Goe_579-4, complete sequence.
235	NZ_CP018317	4249	50.13	Klebsiella pneumoniae strain Kp_Goe_822579 plasmid pKp_Goe_579-5, complete sequence.
236	NZ_CP018318	96082	53.15	Klebsiella pneumoniae strain Kp_Goe_822579 plasmid pKp_Goe_579-2, complete sequence.
237	CP014295	137267	51.67	Klebsiella pneumoniae strain KP38731 plasmid unnamed1, complete sequence.
238	CP014296	76205	54.86	Klebsiella pneumoniae strain KP38731 plasmid unnamed11 sequence.
239	CP014297	90274	54.7	Klebsiella pneumoniae strain KP38731 plasmid unnamed13 sequence.
240	CP014298	70438	51.55	Klebsiella pneumoniae strain KP38731 plasmid unnamed2, complete sequence.
241	CP014299	39287	54.63	Klebsiella pneumoniae strain KP38731 plasmid unnamed3, complete sequence.
242	CP014300	4744	52.85	Klebsiella pneumoniae strain KP38731 plasmid unnamed5 sequence.
243	NZ_LT216437	42341	46.61	Klebsiella pneumoniae isolate 207M1D0-sc-2013-04-03T11:21:06Z-1606409 genome assembly, plasmid: KPN207_p1.
244	NZ_LT216438	117916	53.43	Klebsiella pneumoniae isolate 207M1D0-sc-2013-04-03T11:21:06Z-1606409 genome assembly, plasmid: KPN207_p2.
245	NZ_LT216439	214718	52.45	Klebsiella pneumoniae isolate 207M1D0-sc-2013-04-03T11:21:06Z-1606409 genome assembly, plasmid: KPN207_p3.
246	NZ_LT216440	18623	52.96	Klebsiella pneumoniae isolate 207M1D0-sc-2013-04-03T11:21:06Z-1606409 genome assembly, plasmid: KPN207_p4.
247	NZ_CP020062	152697	50.47	Klebsiella pneumoniae strain AR_0117 plasmid unitig_1, complete sequence.
248	NZ_CP020063	109019	49.16	Klebsiella pneumoniae strain AR_0117 plasmid unitig_2, complete sequence.
249	NZ_CP020064	83376	54.03	Klebsiella pneumoniae strain AR_0117 plasmid unitig_3, complete sequence.
250	NZ_CP020065	74540	51.5	Klebsiella pneumoniae strain AR_0117 plasmid unitig_4, complete sequence.
251	NZ_CP020066	72663	53.42	Klebsiella pneumoniae strain AR_0117 plasmid unitig_5, complete sequence.
252	NZ_CP020068	276460	46.6	Klebsiella pneumoniae strain AR_0068 plasmid unitig_1, complete sequence.
253	NZ_CP020069	213013	52.36	Klebsiella pneumoniae strain AR_0068 plasmid unitig_2, complete sequence.
254	NZ_CP020070	37875	52.26	Klebsiella pneumoniae strain AR_0068 plasmid unitig_4, complete sequence.
255	NZ_CP020072	209424	52.88	Klebsiella pneumoniae strain AR_0115 plasmid tig00000002, complete sequence.
256	NZ_CP020073	39762	53.62	Klebsiella pneumoniae strain AR_0115 plasmid tig00000003, complete sequence.
257	NZ_CP020074	43380	46.83	Klebsiella pneumoniae strain AR_0115 plasmid tig00000004, complete sequence.
258	NZ_CP020075	22062	57.29	Klebsiella pneumoniae strain AR_0115 plasmid tig00000005, complete sequence.
259	NZ_CP020109	169952	52.7	Klebsiella pneumoniae strain AR_0098 plasmid tig00000001, complete sequence.
260	NZ_CP020110	73467	54.73	Klebsiella pneumoniae strain AR_0098 plasmid tig00000002, complete sequence.
261	NZ_CP020111	43381	46.84	Klebsiella pneumoniae strain AR_0098 plasmid tig00000003, complete sequence.
262	NZ_CP020112	13841	53.68	Klebsiella pneumoniae strain AR_0098 plasmid tig00000004, complete sequence.
263	NZ_CM007853	13848	53.55	Klebsiella pneumoniae strain KPN_KPC_HUG_B4 plasmid p4, whole genome shotgun sequence.
264	NZ_CP020902	338512	47.84	Klebsiella pneumoniae strain K66-45 plasmid pK66-45-1, complete sequence.
265	NZ_CP020903	200365	52.39	Klebsiella pneumoniae strain K66-45 plasmid pK66-45-2, complete sequence.
266	NZ_CP020904	120533	52.29	Klebsiella pneumoniae strain K66-45 plasmid pK66-45-3, complete sequence.
267	NZ_CP020905	41111	42.71	Klebsiella pneumoniae strain K66-45 plasmid pK66-45-4, complete sequence.
268	NZ_CP020838	232540	53.62	Klebsiella pneumoniae strain BK13043 plasmid pBK13043-1, complete sequence.
269	NZ_CP020839	57580	46.81	Klebsiella pneumoniae strain BK13043 plasmid pBK13043-2, complete sequence.
270	NZ_CP020840	11984	54.63	Klebsiella pneumoniae strain BK13043 plasmid pBK13043-3, complete sequence.
271	NZ_CP020842	180210	52.33	Klebsiella pneumoniae strain KPN1482 plasmid pKPN1482-1, complete sequence.
272	NZ_CP020843	97202	51.96	Klebsiella pneumoniae strain KPN1482 plasmid pKPN1482-2, complete sequence.
273	NZ_CP020844	74177	51.19	Klebsiella pneumoniae strain KPN1482 plasmid pKPN1482-3, complete sequence.
274	NZ_CP020845	9510	46.68	Klebsiella pneumoniae strain KPN1482 plasmid pKPN1482-5, complete sequence.
275	NZ_CP020846	12540	46.12	Klebsiella pneumoniae strain KPN1482 plasmid pKPN1482-4, complete sequence.
276	NZ_CP020854	292471	46.35	Klebsiella pneumoniae strain KPN528 plasmid pKPN528-1, complete sequence.
277	NZ_CP020855	221428	52.53	Klebsiella pneumoniae strain KPN528 plasmid pKPN528-2, complete sequence.
278	NZ_CP020856	76158	53.36	Klebsiella pneumoniae strain KPN528 plasmid pKPN528-3, complete sequence.
279	NZ_KX118608	68582	50.96	Klebsiella pneumoniae strain 145 plasmid pKp145/11b, complete sequence.
280	NZ_KX154765	50800	52.43	Klebsiella pneumoniae strain 145 plasmid pKp145/11a, complete sequence.
281	NZ_KX397572	55902	52.74	Klebsiella pneumoniae strain 196 plasmid pKp196; TIET-4200, complete sequence.
282	NZ_KX062091	52536	52.47	Klebsiella pneumoniae strain 148 plasmid pKP148,PINH-4900, complete sequence.
283	NZ_KX276209	54609	52.9	Klebsiella pneumoniae strain 314 plasmid pKp314/11a, complete sequence.
284	NZ_CP021540	201874	53.02	Klebsiella pneumoniae strain AR_0047 plasmid tig00000001, complete sequence.
285	NZ_CP021541	111531	53.01	Klebsiella pneumoniae strain AR_0047 plasmid tig00000002, complete sequence.
286	NZ_CP021542	43379	46.83	Klebsiella pneumoniae strain AR_0047 plasmid tig00000003, complete sequence.
287	NZ_CP021543	15271	53.47	Klebsiella pneumoniae strain AR_0047 plasmid tig00000004, complete sequence.
288	NZ_CP021544	208223	52.88	Klebsiella pneumoniae strain AR_0112 plasmid tig00000000, complete sequence.
289	NZ_CP021545	125536	53.62	Klebsiella pneumoniae strain AR_0112 plasmid tig00000001, complete sequence.
290	NZ_CP021546	74660	45.2	Klebsiella pneumoniae strain AR_0112 plasmid tig00000002, complete sequence.
291	NZ_CP021547	45740	53.26	Klebsiella pneumoniae strain AR_0112 plasmid tig00000003, complete sequence.
292	NZ_CP021548	22633	57.39	Klebsiella pneumoniae strain AR_0112 plasmid tig00000005, complete sequence.
293	NZ_CP021686	183376	51.1	Klebsiella pneumoniae strain AR_0146 plasmid tig00001160, complete sequence.
294	NZ_CP021687	96814	53.23	Klebsiella pneumoniae strain AR_0146 plasmid tig00001186, complete sequence.
295	NZ_CP021688	90199	51.9	Klebsiella pneumoniae strain AR_0146 plasmid tig00001189, complete sequence.
296	NZ_CP021697	191266	49.78	Klebsiella pneumoniae strain AR_0158 plasmid tig00000161, complete sequence.
297	NZ_CP021698	87411	51.92	Klebsiella pneumoniae strain AR_0158 plasmid tig00000183, complete sequence.
298	NZ_CP021699	354705	47.85	Klebsiella pneumoniae strain AR_0158 plasmid tig00000727, complete sequence.
299	NZ_CP021700	8364	49.23	Klebsiella pneumoniae strain AR_0158 plasmid tig00003569alt, complete sequence.
300	NZ_CP021713	208224	52.88	Klebsiella pneumoniae strain AR_0129 plasmid tig00000000, complete sequence.
301	NZ_CP021714	106541	49.5	Klebsiella pneumoniae strain AR_0129 plasmid tig00000001, complete sequence.
302	NZ_CP021715	43378	46.84	Klebsiella pneumoniae strain AR_0129 plasmid tig00000002, complete sequence.
303	NZ_CP021716	43500	48.31	Klebsiella pneumoniae strain AR_0129 plasmid tig00000003, complete sequence.
304	NZ_CP021717	15271	53.47	Klebsiella pneumoniae strain AR_0129 plasmid tig00000004, complete sequence.
305	NZ_CP021709	186758	50.84	Klebsiella pneumoniae strain AR_0143 plasmid tig00000001_p1, complete sequence.
306	NZ_CP021710	214114	52.34	Klebsiella pneumoniae strain AR_0143 plasmid tig00000853, complete sequence.
307	NZ_CP021711	78638	51.77	Klebsiella pneumoniae strain AR_0143 plasmid tig00000856, complete sequence.
308	NZ_CP021712	70457	52.9	Klebsiella pneumoniae strain AR_0143 plasmid tig00000857, complete sequence.
309	NZ_CP021741	89621	54.81	Klebsiella pneumoniae strain AR_0126 plasmid tig00000001, complete sequence.
310	NZ_CP021742	76179	52.69	Klebsiella pneumoniae strain AR_0126 plasmid tig00000002jNODE_23, complete sequence.
311	NZ_CP021743	43620	48.27	Klebsiella pneumoniae strain AR_0126 plasmid tig00000003, complete sequence.
312	NZ_CP021752	209550	52.85	Klebsiella pneumoniae strain AR_0113 plasmid unitig_1, complete sequence.
313	NZ_CP021753	116187	53.31	Klebsiella pneumoniae strain AR_0113 plasmid unitig_2, complete sequence.
314	NZ_CP021754	74751	45.21	Klebsiella pneumoniae strain AR_0113 plasmid unitig_3, complete sequence.
315	NZ_CP021755	45740	53.26	Klebsiella pneumoniae strain AR_0113 plasmid unitig_4, complete sequence.
316	NZ_CP021756	22632	57.4	Klebsiella pneumoniae strain AR_0113 plasmid unitig_5, complete sequence.
317	NZ_CP021758	121057	53.24	Klebsiella pneumoniae strain AR_0138 plasmid tig00000001, complete sequence.
318	NZ_CP021759	46161	46.65	Klebsiella pneumoniae strain AR_0138 plasmid tig00000002, complete sequence.
319	NZ_CP021760	54404	53.18	Klebsiella pneumoniae strain AR_0138 plasmid tig00000003, complete sequence.
320	NZ_CP021761	79767	52.48	Klebsiella pneumoniae strain AR_0138 plasmid tig00000004, complete sequence.
321	NZ_CP021834	212837	52.78	Klebsiella pneumoniae strain AR_0120 plasmid tig00000500_pilon, complete sequence.
322	NZ_CP021835	210045	53.25	Klebsiella pneumoniae strain AR_0120 plasmid tig00000516_pilon, complete sequence.
323	NZ_CP021836	43378	46.84	Klebsiella pneumoniae strain AR_0120 plasmid tig00000583_pilon, complete sequence.
324	NZ_CP021837	15271	53.47	Klebsiella pneumoniae strain AR_0120 plasmid tig00000601_pilon, complete sequence.
325	NZ_CP021856	146168	53.02	Klebsiella pneumoniae strain AR_0125 plasmid tig00000001_pilon, complete sequence.
326	NZ_CP021857	106331	54.12	Klebsiella pneumoniae strain AR_0125 plasmid tig00000002_pilon, complete sequence.
327	NZ_CP021858	47277	53.74	Klebsiella pneumoniae strain AR_0125 plasmid tig00000005_pilon, complete sequence.
328	NZ_CP021860	24749	56.59	Klebsiella pneumoniae strain AR_0125 plasmid tig00000007_pilon, complete sequence.
329	NZ_CP021861	79489	45.62	Klebsiella pneumoniae strain AR_0125 plasmid tig00000009_pilon, complete sequence.
330	NZ_CP021958	128920	51.12	Klebsiella pneumoniae strain AR_0139 plasmid tig00000002_u sequence.
331	NZ_CP021959	89382	52.82	Klebsiella pneumoniae strain AR_0139 plasmid tig00000003, complete sequence.
332	NZ_CP021961	97389	52.88	Klebsiella pneumoniae strain AR_0139 plasmid tig00000006, complete sequence.
333	NZ_CP021962	132217	49.12	Klebsiella pneumoniae strain AR_0139 plasmid tig00000008, complete sequence.
334	NZ_CP021940	112868	48.96	Klebsiella pneumoniae strain AR_0145 plasmid tig00000209, complete sequence.
335	NZ_CP021941	54064	52.29	Klebsiella pneumoniae strain AR_0145 plasmid tig00000217, complete sequence.
336	NZ_CP021942	76739	52.28	Klebsiella pneumoniae strain AR_0145 plasmid tig00000218j2847_linear, complete sequence.
337	NZ_CP021943	38384	51.76	Klebsiella pneumoniae strain AR_0145 plasmid tig00000219, complete sequence.
338	NZ_CP021945	112868	48.96	Klebsiella pneumoniae strain AR_0152 plasmid tig00000194, complete sequence.
339	NZ_CP021946	120345	53.58	Klebsiella pneumoniae strain AR_0152 plasmid tig00000195, complete sequence.
340	NZ_CP021947	54064	52.29	Klebsiella pneumoniae strain AR_0152 plasmid tig00000200, complete sequence.
341	NZ_CP021948	38384	51.76	Klebsiella pneumoniae strain AR_0152 plasmid tig00000214, complete sequence.
342	NZ_CP021949	81698	52.72	Klebsiella pneumoniae strain AR_0152 plasmid tig00000216_u, complete sequence.
343	NZ_CP021951	181589	51.08	Klebsiella pneumoniae strain AR_0148 plasmid tig00000168_pilon, complete sequence.
344	NZ_CP021952	176349	51.94	Klebsiella pneumoniae strain AR_0148 plasmid tig00000169_pilon, complete sequence.
345	NZ_CP021953	69541	52.96	Klebsiella pneumoniae strain AR_0148 plasmid tig00000185_pilon, complete sequence.
346	NZ_CP021954	42816	34.72	Klebsiella pneumoniae strain AR_0148 plasmid tig00001025alt_u_pilon, complete sequence.
347	NZ_CP021956	153527	51.71	Klebsiella pneumoniae strain AR_0107 plasmid unitig_1_pilon, complete sequence.
348	NZ_CP021957	72122	52.98	Klebsiella pneumoniae strain AR_0107 plasmid unitig_3j2_linear_pilon, complete sequence.
349	NZ_CP022125	187721	51.08	Klebsiella pneumoniae strain DHQP1605752_NV plasmid p1605752FIB, complete sequence.
350	NZ_CP022126	140133	51.97	Klebsiella pneumoniae strain DHQP1605752_NV plasmid p1605752AC2, complete sequence.
351	NZ_CP022128	111692	49.15	Klebsiella pneumoniae strain DHQP1605752_NV plasmid p1605752FIB_2, complete sequence.
352	NZ_CP022144	209651	45.17	Klebsiella pneumoniae 704SK6 plasmid p704SK6_1.
353	NZ_CP022145	197670	52.86	Klebsiella pneumoniae 704SK6 plasmid p704SK6_2.
354	NZ_CP022146	65998	50.97	Klebsiella pneumoniae 704SK6 plasmid p704SK6_3.
355	NZ_CP022147	63605	51.21	Klebsiella pneumoniae 704SK6 plasmid p704SK6_4.
356	NZ_CP022574	170415	52.73	Klebsiella pneumoniae strain BIC-1 plasmid pBIC-1a, complete sequence.
357	NZ_CP022575	43380	46.83	Klebsiella pneumoniae strain BIC-1 plasmid pBIC-1b, complete sequence.
358	NZ_CP022576	13841	53.68	Klebsiella pneumoniae strain BIC-1 plasmid pBIC-1c, complete sequence.
359	NZ_CM008162	38942	41.83	Klebsiella pneumoniae strain 3111F plasmid pPOAMCR-1KP, whole genome shotgun sequence.
360	NZ_CP023940	1556	49.29	Klebsiella pneumoniae strain FDAARGOS_444 plasmid unnamed.
361	NZ_CP023942	187926	53.44	Klebsiella pneumoniae strain FDAARGOS_444 plasmid unnamed2.
362	NZ_CP023943	196733	52.17	Klebsiella pneumoniae strain FDAARGOS_444 plasmid unnamed1, complete sequence.
363	NZ_CP023944	10061	55.06	Klebsiella pneumoniae strain FDAARGOS_444 plasmid unnamed3, complete sequence.
364	NZ_CP023945	4163	45.78	Klebsiella pneumoniae strain FDAARGOS_446 plasmid unnamed3.
365	NZ_CP023947	153385	51.76	Klebsiella pneumoniae strain FDAARGOS_446 plasmid unnamed2, complete sequence.
366	NZ_CP023948	219350	52.06	Klebsiella pneumoniae strain FDAARGOS_446 plasmid unnamed1, complete sequence.
367	NZ_CP023914	106853	55.43	Klebsiella pneumoniae strain FDAARGOS_439 plasmid unnamed3, complete sequence.
368	NZ_CP023915	3808	44.62	Klebsiella pneumoniae strain FDAARGOS_439 plasmid unnamed4, complete sequence.
369	NZ_CP023916	130348	51.06	Klebsiella pneumoniae strain FDAARGOS_439 plasmid unnamed2, complete sequence.
370	NZ_CP023917	164607	49.69	Klebsiella pneumoniae strain FDAARGOS_439 plasmid unnamed1, complete sequence.
371	NZ_CP023918	106914	50.95	Klebsiella pneumoniae strain FDAARGOS_439 plasmid unnamed.
372	NZ_CP023922	129106	52.18	Klebsiella pneumoniae strain FDAARGOS_440 plasmid unnamed2, complete sequence.
373	NZ_CP023923	140557	50.73	Klebsiella pneumoniae strain FDAARGOS_440 plasmid unnamed1, complete sequence.
374	NZ_CP023924	12273	52.18	Klebsiella pneumoniae strain FDAARGOS_440 plasmid unnamed3, complete sequence.
375	NZ_CP023906	2155	50.07	Klebsiella pneumoniae strain FDAARGOS_436 plasmid unnamed4, complete sequence.
376	NZ_CP023908	4000	43.18	Klebsiella pneumoniae strain FDAARGOS_436 plasmid unnamed3, complete sequence.
377	NZ_CP023910	100207	52.23	Klebsiella pneumoniae strain FDAARGOS_436 plasmid unnamed2, complete sequence.
378	NZ_CP023912	167814	52.73	Klebsiella pneumoniae strain FDAARGOS_436 plasmid unnamed1, complete sequence.
379	NZ_CP023950	99251	49.58	Klebsiella pneumoniae strain FDAARGOS_447 plasmid unnamed3, complete sequence.
380	NZ_CP023951	38216	53.5	Klebsiella pneumoniae strain FDAARGOS_447 plasmid unnamed4, complete sequence.
381	NZ_CP023952	207802	53	Klebsiella pneumoniae strain FDAARGOS_447 plasmid unnamed1, complete sequence.
382	NZ_CP023953	197671	53.43	Klebsiella pneumoniae strain FDAARGOS_447 plasmid unnamed2, complete sequence.
383	NZ_CP023927	88025	51.29	Klebsiella pneumoniae strain FDAARGOS_442 plasmid unnamed3, complete sequence.
384	NZ_CP023928	113639	53.93	Klebsiella pneumoniae strain FDAARGOS_442 plasmid unnamed1, complete sequence.
385	NZ_CP023929	112260	49.43	Klebsiella pneumoniae strain FDAARGOS_442 plasmid unnamed2, complete sequence.
386	NZ_CP023930	4166	41.5	Klebsiella pneumoniae strain FDAARGOS_442 plasmid unnamed4, complete sequence.
387	CP023932	11972	55.58	Klebsiella pneumoniae strain FDAARGOS_443 plasmid unnamed4, complete sequence.
388	CP023934	77986	53.24	Klebsiella pneumoniae strain FDAARGOS_443 plasmid unnamed3, complete sequence.
389	CP023936	5596	51.14	Klebsiella pneumoniae strain FDAARGOS_443 plasmid unnamed5, complete sequence.
390	CP023937	279104	52.28	Klebsiella pneumoniae strain FDAARGOS_443 plasmid unnamed1, complete sequence.
391	CP023938	91069	55.34	Klebsiella pneumoniae strain FDAARGOS_443 plasmid unnamed2, complete sequence.
392	NZ_CP024192	221606	53.39	Klebsiella pneumoniae isolate KSB1_5D plasmid unnamed1, complete sequence.
393	NZ_CP024193	147945	52.28	Klebsiella pneumoniae isolate KSB1_5D plasmid unnamed2, complete sequence.
394	NZ_CP024194	89345	50.68	Klebsiella pneumoniae isolate KSB1_5D plasmid unnamed3, complete sequence.
395	NZ_CP024195	4660	43.8	Klebsiella pneumoniae isolate KSB1_5D plasmid unnamed4, complete sequence.
396	NZ_CP024196	4510	44.72	Klebsiella pneumoniae isolate KSB1_5D plasmid unnamed5, complete sequence.
397	NZ_CP024197	3825	46.48	Klebsiella pneumoniae isolate KSB1_5D plasmid unnamed6, complete sequence.
398	NZ_CP024490	71104	52.09	Klebsiella pneumoniae strain INF249 plasmid unnamed1, complete sequence.
399	NZ_CP024491	6657	53.24	Klebsiella pneumoniae strain INF249 plasmid unnamed2, complete sequence.
400	NZ_CP024492	5783	47.4	Klebsiella pneumoniae strain INF249 plasmid unnamed3, complete sequence.
401	NZ_CP024493	3514	54.35	Klebsiella pneumoniae strain INF249 plasmid unnamed4, complete sequence.
402	NZ_CP024494	3223	56.35	Klebsiella pneumoniae strain INF249 plasmid unnamed5, complete sequence.
403	NZ_CP024495	2723	46.79	Klebsiella pneumoniae strain INF249 plasmid unnamed6, complete sequence.
404	CP024483	243634	52.49	Klebsiella pneumoniae strain INF322 plasmid unnamed1, complete sequence.
405	CP024484	71104	52.09	Klebsiella pneumoniae strain INF322 plasmid unnamed2, complete sequence.
406	CP024485	4228	50.09	Klebsiella pneumoniae strain INF322 plasmid unnamed3, complete sequence.
407	CP024486	3514	54.35	Klebsiella pneumoniae strain INF322 plasmid unnamed4, complete sequence.
408	CP024487	3223	56.35	Klebsiella pneumoniae strain INF322 plasmid unnamed5, complete sequence.
409	CP024488	2723	46.79	Klebsiella pneumoniae strain INF322 plasmid unnamed6, complete sequence.
410	NZ_CP024497	212097	44.19	Klebsiella pneumoniae strain KSB1_7E plasmid unnamed1, complete sequence.
411	NZ_CP024498	4064	35.31	Klebsiella pneumoniae strain KSB1_7E plasmid unnamed2, complete sequence.
412	NZ_CP024459	211313	50.8	Klebsiella pneumoniae strain QS17-0161 plasmid pMR0617aac, complete sequence.
413	NZ_CP024460	112745	49.23	Klebsiella pneumoniae strain QS17-0161 plasmid pMRSN480738_112.7, complete sequence.
414	NZ_CP024461	77269	53.02	Klebsiella pneumoniae strain QS17-0161 plasmid pMR0617tem, complete sequence.
415	NZ_CP024462	33858	41.56	Klebsiella pneumoniae strain QS17-0161 plasmid pMR0617mcr1, complete sequence.
416	NZ_CP024463	10046	55.13	Klebsiella pneumoniae strain QS17-0161 plasmid pMRSN480738_10.0, complete sequence.
417	NZ_CP024464	2780	47.81	Klebsiella pneumoniae strain QS17-0161 plasmid pMRSN480738_2.8, complete sequence.
418	NZ_CP024465	1551	51.52	Klebsiella pneumoniae strain QS17-0161 plasmid pMRSN480738_1.6, complete sequence.
419	NZ_CP024564	187611	53.07	Klebsiella pneumoniae strain INF278 plasmid unnamed1, complete sequence.
420	NZ_CP024565	147932	52.28	Klebsiella pneumoniae strain INF278 plasmid unnamed2, complete sequence.
421	NZ_CP024566	89345	50.68	Klebsiella pneumoniae strain INF278 plasmid unnamed3, complete sequence.
422	NZ_CP024567	4660	43.8	Klebsiella pneumoniae strain INF278 plasmid unnamed4, complete sequence.
423	NZ_CP024568	4510	44.72	Klebsiella pneumoniae strain INF278 plasmid unnamed5, complete sequence.
424	NZ_CP024569	3825	46.48	Klebsiella pneumoniae strain INF278 plasmid unnamed6, complete sequence.
425	NZ_CP024543	110374	52.23	Klebsiella pneumoniae strain INF042 plasmid unnamed1, complete sequence.
426	NZ_CP024544	71587	54.2	Klebsiella pneumoniae strain INF042 plasmid unnamed2, complete sequence.
427	CP024505	3012	66.9	Klebsiella pneumoniae strain KSB2_1B plasmid unnamed9, complete sequence.
428	CP024506	2936	46.36	Klebsiella pneumoniae strain KSB2_1B plasmid unnamed10, complete sequence.
429	CP024507	310025	47.39	Klebsiella pneumoniae strain KSB2_1B plasmid unnamed1, complete sequence.
430	CP024508	228353	52.13	Klebsiella pneumoniae strain KSB2_1B plasmid unnamed2, complete sequence.
431	CP024509	140704	52.57	Klebsiella pneumoniae strain KSB2_1B plasmid unnamed3, complete sequence.
432	CP024510	98344	52.81	Klebsiella pneumoniae strain KSB2_1B plasmid unnamed4, complete sequence.
433	CP024511	3514	54.33	Klebsiella pneumoniae strain KSB2_1B plasmid unnamed5, complete sequence.
434	CP024512	3377	41.78	Klebsiella pneumoniae strain KSB2_1B plasmid unnamed6, complete sequence.
435	CP024513	3336	46.94	Klebsiella pneumoniae strain KSB2_1B plasmid unnamed7, complete sequence.
436	CP024514	3223	56.35	Klebsiella pneumoniae strain KSB2_1B plasmid unnamed8, complete sequence.
437	CP024516	227807	52.26	Klebsiella pneumoniae strain KSB1_10J plasmid unnamed1, complete sequence.
438	CP024517	212079	44.19	Klebsiella pneumoniae strain KSB1_10J plasmid unnamed2, complete sequence.
439	CP024518	4064	35.31	Klebsiella pneumoniae strain KSB1_10J plasmid unnamed3, complete sequence.
440	CP024519	3223	56.35	Klebsiella pneumoniae strain KSB1_10J plasmid unnamed4, complete sequence.
441	CP024520	1916	51.46	Klebsiella pneumoniae strain KSB1_10J plasmid unnamed5, complete sequence.
442	NZ_CP024522	221606	53.39	Klebsiella pneumoniae strain INF158 plasmid unnamed1, complete sequence.
443	NZ_CP024523	147932	52.28	Klebsiella pneumoniae strain INF158 plasmid unnamed2, complete sequence.
444	NZ_CP024524	89345	50.68	Klebsiella pneumoniae strain INF158 plasmid unnamed3, complete sequence.
445	NZ_CP024525	4660	43.8	Klebsiella pneumoniae strain INF158 plasmid unnamed4, complete sequence.
446	NZ_CP024526	4510	44.72	Klebsiella pneumoniae strain INF158 plasmid unnamed5, complete sequence.
447	NZ_CP024527	3825	46.48	Klebsiella pneumoniae strain INF158 plasmid unnamed6, complete sequence.
448	NZ_CP024529	221606	53.39	Klebsiella pneumoniae strain INF157 plasmid unnamed1, complete sequence.
449	NZ_CP024530	147932	52.28	Klebsiella pneumoniae strain INF157 plasmid unnamed2, complete sequence.
450	NZ_CP024531	89345	50.68	Klebsiella pneumoniae strain INF157 plasmid unnamed3, complete sequence.
451	NZ_CP024532	4660	43.8	Klebsiella pneumoniae strain INF157 plasmid unnamed4, complete sequence.
452	NZ_CP024533	4510	44.72	Klebsiella pneumoniae strain INF157 plasmid unnamed5, complete sequence.
453	NZ_CP024534	3825	46.48	Klebsiella pneumoniae strain INF157 plasmid unnamed6, complete sequence.
454	NZ_CP024536	187611	53.07	Klebsiella pneumoniae strain KSB1_9D plasmid unnamed1, complete sequence.
455	NZ_CP024537	147932	52.28	Klebsiella pneumoniae strain KSB1_9D plasmid unnamed2, complete sequence.
456	NZ_CP024538	89345	50.68	Klebsiella pneumoniae strain KSB1_9D plasmid unnamed3, complete sequence.
457	NZ_CP024539	4660	43.8	Klebsiella pneumoniae strain KSB1_9D plasmid unnamed4, complete sequence.
458	NZ_CP024540	4510	44.72	Klebsiella pneumoniae strain KSB1_9D plasmid unnamed5, complete sequence.
459	NZ_CP024541	3825	46.48	Klebsiella pneumoniae strain KSB1_9D plasmid unnamed6, complete sequence.
460	NZ_CP024546	110374	52.23	Klebsiella pneumoniae strain INF059 plasmid unnamed1, complete sequence.
461	NZ_CP024547	71587	54.2	Klebsiella pneumoniae strain INF059 plasmid unnamed2, complete sequence.
462	NZ_CP024550	187611	53.07	Klebsiella pneumoniae strain INF163 plasmid unnamed1, complete sequence.
463	NZ_CP024551	147932	52.28	Klebsiella pneumoniae strain INF163 plasmid unnamed2, complete sequence.
464	NZ_CP024552	89345	50.68	Klebsiella pneumoniae strain INF163 plasmid unnamed3, complete sequence.
465	NZ_CP024553	4660	43.8	Klebsiella pneumoniae strain INF163 plasmid unnamed4, complete sequence.
466	NZ_CP024554	4510	44.72	Klebsiella pneumoniae strain INF163 plasmid unnamed5, complete sequence.
467	NZ_CP024555	3825	46.48	Klebsiella pneumoniae strain INF163 plasmid unnamed6, complete sequence.
468	NZ_CP024557	217685	53.39	Klebsiella pneumoniae strain INF164 plasmid unnamed1, complete sequence.
469	NZ_CP024558	147945	52.28	Klebsiella pneumoniae strain INF164 plasmid unnamed2, complete sequence.
470	NZ_CP024559	89345	50.68	Klebsiella pneumoniae strain INF164 plasmid unnamed3, complete sequence.
471	NZ_CP024560	4660	43.8	Klebsiella pneumoniae strain INF164 plasmid unnamed4, complete sequence.
472	NZ_CP024561	4510	44.72	Klebsiella pneumoniae strain INF164 plasmid unnamed5, complete sequence.
473	NZ_CP024562	3825	46.48	Klebsiella pneumoniae strain INF164 plasmid unnamed6, complete sequence.
474	NZ_CP024571	187611	53.07	Klebsiella pneumoniae strain INF274 plasmid unnamed1, complete sequence.
475	NZ_CP024572	147932	52.28	Klebsiella pneumoniae strain INF274 plasmid unnamed2, complete sequence.
476	NZ_CP024573	90173	50.69	Klebsiella pneumoniae strain INF274 plasmid unnamed3, complete sequence.
477	NZ_CP024574	9326	43.66	Klebsiella pneumoniae strain INF274 plasmid unnamed4, complete sequence.
478	NZ_CP024575	3825	46.48	Klebsiella pneumoniae strain INF274 plasmid unnamed5, complete sequence.
479	CP024500	243620	52.49	Klebsiella pneumoniae strain KSB1_4E plasmid unnamed1, complete sequence.
480	CP024501	212195	44.2	Klebsiella pneumoniae strain KSB1_4E plasmid unnamed2, complete sequence.
481	CP024502	4064	35.31	Klebsiella pneumoniae strain KSB1_4E plasmid unnamed3, complete sequence.
482	CP024503	3223	56.35	Klebsiella pneumoniae strain KSB1_4E plasmid unnamed4, complete sequence.
483	NZ_CP024839	130922	52.63	Klebsiella pneumoniae strain CRKP-1215 plasmid pCRKP-1215_1, complete sequence.
484	NZ_CP024840	96185	52.68	Klebsiella pneumoniae strain CRKP-1215 plasmid pCRKP-1215_2, complete sequence.
485	NZ_CP024841	72689	52.05	Klebsiella pneumoniae strain CRKP-1215 plasmid pCRKP-1215_3, complete sequence.
486	NZ_CP024835	112150	52.28	Klebsiella pneumoniae strain CRKP-2297 plasmid pCRKP-2297_1, complete sequence.
487	NZ_CP024836	96185	52.68	Klebsiella pneumoniae strain CRKP-2297 plasmid pCRKP-2297_2, complete sequence.
488	NZ_CP024837	69628	52.17	Klebsiella pneumoniae strain CRKP-2297 plasmid pCRKP-2297_3, complete sequence.
489	NZ_CP025006	167373	52.99	Klebsiella pneumoniae strain AUSMDU00003562 plasmid pAUSMDU3562-1, complete sequence.
490	NZ_CP025007	51423	47.91	Klebsiella pneumoniae strain AUSMDU00003562 plasmid pAUSMDU3562-2, complete sequence.
491	NZ_CP025009	176049	52.91	Klebsiella pneumoniae strain AUSMDU00008119 plasmid pAUSMDU8119-1, complete sequence.
492	NZ_CP025010	118202	53.91	Klebsiella pneumoniae strain AUSMDU00008119 plasmid pAUSMDU8119-2, complete sequence.
493	NZ_CP025038	199686	53.13	Klebsiella pneumoniae strain NU-CRE047 plasmid pNU-CRE047_1, complete sequence.
494	NZ_CP025039	146689	54.09	Klebsiella pneumoniae strain NU-CRE047 plasmid pNU-CRE047_2, complete sequence.
495	NZ_CP025040	83541	53.97	Klebsiella pneumoniae strain NU-CRE047 plasmid pNU-CRE047_3, complete sequence.
496	NZ_CP025041	63772	47.04	Klebsiella pneumoniae strain NU-CRE047 plasmid pNU-CRE047_4, complete sequence.
497	NZ_CP025042	35713	51.73	Klebsiella pneumoniae strain NU-CRE047 plasmid pNU-CRE047_5, complete sequence.
498	NZ_CP025081	231583	50.15	Klebsiella pneumoniae strain SGH10 plasmid pSGH10, complete sequence.
499	NZ_CP025144	204123	52.98	Klebsiella pneumoniae strain NR5632 plasmid NR5632_p1, complete sequence.
500	NZ_CP025145	149158	52.94	Klebsiella pneumoniae strain NR5632 plasmid NR5632_p2, complete sequence.
501	NZ_CP025141	204734	52.98	Klebsiella pneumoniae strain KP1768 plasmid KP1768_p1, complete sequence.
502	NZ_CP025142	152230	52.87	Klebsiella pneumoniae strain KP1768 plasmid KP1768_p2, complete sequence.
503	NZ_CP025147	205953	52.97	Klebsiella pneumoniae strain KP1766 plasmid KP1766_p1, complete sequence.
504	NZ_CP025148	161986	53.41	Klebsiella pneumoniae strain KP1766 plasmid KP1766_p2, complete sequence.
505	CM009032	6328	51.61	Klebsiella pneumoniae strain Kp06-2017 plasmid pOXA-232, complete sequence, whole genome shotgun sequence.
506	CM008881	332674	46.97	Klebsiella pneumoniae strain 18ES plasmid p18ES-342, complete sequence, whole genome shotgun sequence.
507	CM008882	110432	54.89	Klebsiella pneumoniae strain 18ES plasmid pNDM_18ES, complete sequence, whole genome shotgun sequence.
508	NZ_CP025457	223274	51.82	Klebsiella pneumoniae strain KP69 plasmid p69-1, complete sequence.
509	NZ_CP025458	128563	54.51	Klebsiella pneumoniae strain KP69 plasmid p69-2, complete sequence.
510	NZ_CP025459	10060	55.06	Klebsiella pneumoniae strain KP69 plasmid p69-3, complete sequence.
511	NZ_CP025460	5596	51.14	Klebsiella pneumoniae strain KP69 plasmid p69-4, complete sequence.
512	NZ_CP025467	246557	47.41	Klebsiella pneumoniae strain JS187 plasmid p187-1, complete sequence.
513	NZ_CP025468	129684	52.62	Klebsiella pneumoniae strain JS187 plasmid p187-2, complete sequence.
514	NZ_CP025469	3353	42.83	Klebsiella pneumoniae strain JS187 plasmid p187-3, complete sequence.
515	NZ_CP025470	106402	52.46	Klebsiella pneumoniae strain JS187 plasmid p187-4, complete sequence.
516	NZ_CP025462	261706	47.5	Klebsiella pneumoniae strain F44 plasmid p44-1, complete sequence.
517	NZ_CP025463	161580	53.95	Klebsiella pneumoniae strain F44 plasmid p44-2, complete sequence.
518	NZ_CP025464	10060	55.06	Klebsiella pneumoniae strain F44 plasmid p44-3, complete sequence.
519	NZ_CP025465	5596	51.14	Klebsiella pneumoniae strain F44 plasmid p44-4, complete sequence.
520	CP025516	159714	52.52	Klebsiella pneumoniae strain 002SK2 plasmid p002SK2_A, complete sequence.
521	CP025517	77809	53.03	Klebsiella pneumoniae strain 002SK2 plasmid p002SK2_B, complete sequence.
522	NZ_CP019078	70987	50.48	Klebsiella pneumoniae strain DT1 plasmid pDT1, complete sequence.
523	NZ_CP019080	70987	50.48	Klebsiella pneumoniae strain DT12 plasmid pDT12, complete sequence.
524	NZ_CP025637	86207	52.98	Klebsiella pneumoniae strain LS356 plasmid pKP8-1.
525	NZ_CP025638	153586	48.52	Klebsiella pneumoniae strain LS356 plasmid pKP8-2.
526	NZ_CP025640	190470	50.21	Klebsiella pneumoniae strain LS357 plasmid pKP9.
527	NZ_CP025632	169967	50.87	Klebsiella pneumoniae strain HS09565 plasmid pKP.
528	NZ_CP025634	172768	49.59	Klebsiella pneumoniae strain HS102438 plasmid pKP6-1.
529	NZ_CP025635	110182	49.08	Klebsiella pneumoniae strain HS102438 plasmid pKP6-2, complete sequence.
530	NZ_CP025642	197806	50.11	Klebsiella pneumoniae strain LS355 plasmid pKP7.
531	NZ_CP026172	243967	46.29	Klebsiella pneumoniae strain KPNIH50 plasmid pKPN-bbef, complete sequence.
532	NZ_CP026173	64271	53.65	Klebsiella pneumoniae strain KPNIH50 plasmid pKPN-c4ac, complete sequence.
533	NZ_CP026174	93680	54.28	Klebsiella pneumoniae strain KPNIH50 plasmid pKPN-0d7f, complete sequence.
534	NZ_CP026175	172259	51.95	Klebsiella pneumoniae strain KPNIH50 plasmid pKPC-0cc9, complete sequence.
535	NZ_CP026176	18977	55.95	Klebsiella pneumoniae strain KPNIH50 plasmid pKPN-bb08, complete sequence.
536	NZ_CP026179	237571	51.41	Klebsiella pneumoniae strain KPNIH49 plasmid pKPC-224e, complete sequence.
537	NZ_CP026180	97198	51.97	Klebsiella pneumoniae strain KPNIH49 plasmid pKPN-9729, complete sequence.
538	NZ_CP026181	94405	53.61	Klebsiella pneumoniae strain KPNIH49 plasmid pKPN-6a23, complete sequence.
539	NZ_CP026182	61178	52.68	Klebsiella pneumoniae strain KPNIH49 plasmid pKPN-0c4e, complete sequence.
540	NZ_CP026183	6974	50.06	Klebsiella pneumoniae strain KPNIH49 plasmid pKPN-dfda, complete sequence.
541	NZ_CP026184	60046	52.05	Klebsiella pneumoniae strain KPNIH49 plasmid pKPN-af73, complete sequence.
542	NZ_CP026185	40784	50.13	Klebsiella pneumoniae strain KPNIH49 plasmid pKPN-9a0d, complete sequence.
543	NZ_CP026186	373179	48.03	Klebsiella pneumoniae strain KPNIH49 plasmid pKPN-3967, complete sequence.
544	NZ_CP026393	6761	50.07	Klebsiella pneumoniae strain KPNIH48 plasmid pKPN-8171, complete sequence.
545	NZ_CP026394	63725	53.57	Klebsiella pneumoniae strain KPNIH48 plasmid pKPC-e937, complete sequence.
546	NZ_CP026395	80642	51.8	Klebsiella pneumoniae strain KPNIH48 plasmid pKPC-edb7, complete sequence.
547	NZ_CP026396	144072	51.61	Klebsiella pneumoniae strain KPNIH48 plasmid pKPN-8c6e, complete sequence.
548	NZ_CP026397	220406	52.35	Klebsiella pneumoniae strain KPNIH48 plasmid pKPN-10f7, complete sequence.
549	NZ_CP026398	249238	46.52	Klebsiella pneumoniae strain KPNIH48 plasmid pKPN-edaa, complete sequence.
550	NZ_CP026587	215697	50.45	Klebsiella pneumoniae strain NUHL30457 plasmid p1, complete sequence.
551	NZ_CP026588	126149	52.25	Klebsiella pneumoniae strain NUHL30457 plasmid p2, complete sequence.
552	NZ_CP026589	89247	53.26	Klebsiella pneumoniae strain NUHL30457 plasmid p3, complete sequence.
553	NZ_CP026590	49215	52.71	Klebsiella pneumoniae strain NUHL30457 plasmid p4, complete sequence.
554	NZ_CP026752	211813	52.36	Klebsiella pneumoniae strain AR_0066 plasmid tig00000080_pilon, complete sequence.
555	NZ_CP026753	70730	52.83	Klebsiella pneumoniae strain AR_0066 plasmid tig00000084_pilon, complete sequence.
556	NZ_CP014121	200203	52.53	Klebsiella pneumoniae strain FDAARGOS_156 plasmid unnamed1, complete sequence.
557	NZ_CP014122	25882	55.36	Klebsiella pneumoniae strain FDAARGOS_156 plasmid unnamed4, complete sequence.
558	NZ_CP014124	38302	51.04	Klebsiella pneumoniae strain FDAARGOS_156 plasmid unnamed2.
559	NZ_CP014125	21714	53.3	Klebsiella pneumoniae strain FDAARGOS_156 plasmid unnamed3.
560	NZ_CP019161	261986	50	Klebsiella pneumoniae strain GN-2 plasmid pGN-2, complete sequence.
561	NZ_CP025212	145759	52.25	Klebsiella pneumoniae strain HZW25 plasmid unnamed1, complete sequence.
562	NZ_CP025213	103957	52.45	Klebsiella pneumoniae strain HZW25 plasmid unnamed2, complete sequence.
563	NZ_CP025214	87395	52.14	Klebsiella pneumoniae strain HZW25 plasmid unnamed3, complete sequence.
564	NZ_CP025215	68637	45.69	Klebsiella pneumoniae strain HZW25 plasmid unnamed4, complete sequence.
565	NZ_CP027147	4223	48.85	Klebsiella pneumoniae strain AR_0363 plasmid unnamed2.
566	NZ_CP027148	47286	51.47	Klebsiella pneumoniae strain AR_0363 plasmid unnamed5.
567	NZ_CP027149	33772	49.26	Klebsiella pneumoniae strain AR_0363 plasmid unnamed8.
568	NZ_CP027150	65684	55.3	Klebsiella pneumoniae strain AR_0363 plasmid unnamed3.
569	NZ_CP027151	6451	51.99	Klebsiella pneumoniae strain AR_0363 plasmid unnamed10.
570	NZ_CP027152	208849	52.9	Klebsiella pneumoniae strain AR_0363 plasmid unnamed1, complete sequence.
571	NZ_CP027153	6547	45.72	Klebsiella pneumoniae strain AR_0363 plasmid unnamed7.
572	NZ_CP027154	11576	54.49	Klebsiella pneumoniae strain AR_0363 plasmid unnamed9.
573	NZ_CP027155	49000	50	Klebsiella pneumoniae strain AR_0363 plasmid unnamed6.
574	NZ_CP027156	184525	44.6	Klebsiella pneumoniae strain AR_0363 plasmid unnamed4.
575	NZ_CP027157	27546	45.71	Klebsiella pneumoniae strain AR_0361 plasmid unnamed6.
576	NZ_CP027158	113639	53.93	Klebsiella pneumoniae strain AR_0361 plasmid unnamed2, complete sequence.
577	NZ_CP027159	5563	41.94	Klebsiella pneumoniae strain AR_0361 plasmid unnamed7.
578	NZ_CP027161	207543	52.9	Klebsiella pneumoniae strain AR_0361 plasmid unnamed1, complete sequence.
579	NZ_CP027162	42420	53.25	Klebsiella pneumoniae strain AR_0361 plasmid unnamed3.
580	NZ_CP027163	1207	48.96	Klebsiella pneumoniae strain AR_0361 plasmid unnamed5.
581	NZ_CP027164	5446	59.16	Klebsiella pneumoniae strain AR_0361 plasmid unnamed4.
582	NZ_CP024430	131243	51.79	Klebsiella pneumoniae strain DA48896 plasmid p48896_1, complete sequence.
583	NZ_CP024431	114815	53.17	Klebsiella pneumoniae strain DA48896 plasmid p48896_2, complete sequence.
584	NZ_CP024432	45291	34.73	Klebsiella pneumoniae strain DA48896 plasmid p48896_3, complete sequence.
585	NZ_CP024433	55118	52.84	Klebsiella pneumoniae strain DA48896 plasmid p48896_4, complete sequence.
586	NZ_CP024434	4715	41.1	Klebsiella pneumoniae strain DA48896 plasmid p48896_5, complete sequence.
587	NZ_CP024435	4167	41.49	Klebsiella pneumoniae strain DA48896 plasmid p48896_6, complete sequence.
588	NZ_CP024436	2056	56.57	Klebsiella pneumoniae strain DA48896 plasmid p48896_7, complete sequence.
589	NZ_CP024579	4163	45.78	Klebsiella pneumoniae strain FDAARGOS_445 plasmid unnamed2, complete sequence.
590	NZ_CP024580	4709	43.19	Klebsiella pneumoniae strain FDAARGOS_445 plasmid unnamed1, complete sequence.
591	CP028181	227967	53.42	Klebsiella pneumoniae strain CFSAN054110 plasmid pGMI16-005_01, complete sequence.
592	CP028182	43380	46.83	Klebsiella pneumoniae strain CFSAN054110 plasmid pGMI16-005_02, complete sequence.
593	NZ_CP028177	116768	52.53	Klebsiella pneumoniae strain CFSAN054111 plasmid pGMI16-006_1, complete sequence.
594	NZ_CP028178	100222	52.25	Klebsiella pneumoniae strain CFSAN054111 plasmid pGMI16-006_2, complete sequence.
595	NZ_CP028179	38695	52.68	Klebsiella pneumoniae strain CFSAN054111 plasmid pGMI16-006_3, complete sequence.
596	NZ_CP024875	227692	51.38	Klebsiella pneumoniae strain NH25 plasmid pNH25.1, complete sequence.
597	NZ_CP024876	129299	53.46	Klebsiella pneumoniae strain NH25 plasmid pNH25.2, complete sequence.
598	NZ_CP024877	109720	48.86	Klebsiella pneumoniae strain NH25 plasmid pNH25.3, complete sequence.
599	NZ_CP024878	73339	52.3	Klebsiella pneumoniae strain NH25 plasmid pNH25.4, complete sequence.
600	NZ_CP024879	38383	50.48	Klebsiella pneumoniae strain NH25 plasmid pNH25.5, complete sequence.
601	NZ_CP024917	126018	52.7	Klebsiella pneumoniae strain NH54 plasmid pKPNH54.1, complete sequence.
602	NZ_CP024918	81261	49.4	Klebsiella pneumoniae strain NH54 plasmid pKPNH54.2, complete sequence.
603	NZ_CP024919	33858	41.56	Klebsiella pneumoniae strain NH54 plasmid pKPNH54.3, complete sequence.
604	NZ_CP028717	134869	52.64	Klebsiella pneumoniae strain SCM96 plasmid pSCM96-1, complete sequence.
605	NZ_CP028718	46161	46.65	Klebsiella pneumoniae strain SCM96 plasmid pSCM96-2, complete sequence.
606	NZ_CP028818	46885	51.54	Klebsiella pneumoniae strain Kp589 plasmid pKp589-46, complete sequence.
607	NZ_CP028929	283371	46.41	Klebsiella pneumoniae strain AR_0153 plasmid unnamed1, complete sequence.
608	NZ_CP028930	103694	51	Klebsiella pneumoniae strain AR_0153 plasmid unnamed2, complete sequence.
609	NZ_CP028931	70829	52.92	Klebsiella pneumoniae strain AR_0153 plasmid unnamed3, complete sequence.
610	NZ_CP028954	214704	51.61	Klebsiella pneumoniae strain AR_0141 plasmid unnamed1, complete sequence.
611	NZ_CP028955	134346	52.89	Klebsiella pneumoniae strain AR_0141 plasmid unnamed2, complete sequence.
612	NZ_CP024039	125285	50.27	Klebsiella pneumoniae strain QS17-0029 plasmid pMR0617ndm, complete sequence.
613	NZ_CP024040	122082	52.29	Klebsiella pneumoniae strain QS17-0029 plasmid pMR0617ctx, complete sequence.
614	NZ_CP024041	33858	41.56	Klebsiella pneumoniae strain QS17-0029 plasmid pMR0617mcr, complete sequence.
615	NZ_CP024042	6141	52.21	Klebsiella pneumoniae strain QS17-0029 plasmid pMR0617oxa, complete sequence.
616	NZ_CP024043	5251	49.25	Klebsiella pneumoniae strain QS17-0029 plasmid pMRSN479404_5.3, complete sequence.
617	NZ_CP024044	4660	43.8	Klebsiella pneumoniae strain QS17-0029 plasmid pMRSN479404_4.7, complete sequence.
618	NZ_CP028991	85698	51.5	Klebsiella pneumoniae strain AR_0142 plasmid unnamed1, complete sequence.
619	NZ_CP028992	68953	52.47	Klebsiella pneumoniae strain AR_0142 plasmid unnamed2, complete sequence.
620	NZ_CP028993	49476	55.3	Klebsiella pneumoniae strain AR_0142 plasmid unnamed3, complete sequence.
621	NZ_CP028995	152176	51.46	Klebsiella pneumoniae strain AR_0079 plasmid unnamed6, complete sequence.
622	NZ_CP028996	176325	51.91	Klebsiella pneumoniae strain AR_0079 plasmid unnamed5, complete sequence.
623	NZ_CP028997	109938	49.26	Klebsiella pneumoniae strain AR_0079 plasmid unnamed4, complete sequence.
624	NZ_CP028998	10077	55.04	Klebsiella pneumoniae strain AR_0079 plasmid unnamed3, complete sequence.
625	NZ_CP028999	46504	49.73	Klebsiella pneumoniae strain AR_0079 plasmid unnamed2, complete sequence.
626	NZ_CP029000	125913	52.3	Klebsiella pneumoniae strain AR_0079 plasmid unnamed1, complete sequence.
627	NZ_CP029098	11611	45.16	Klebsiella pneumoniae strain AR438 plasmid unnamed1.
628	NZ_CP029100	29625	47.71	Klebsiella pneumoniae strain AR438 plasmid unnamed2.
629	NZ_CP029101	208035	52.92	Klebsiella pneumoniae strain AR438 plasmid unnamed3, complete sequence.
630	NZ_CP029102	135655	54.15	Klebsiella pneumoniae strain AR438 plasmid unnamed4, complete sequence.
631	NZ_CP029135	70613	51.62	Klebsiella pneumoniae strain AR376 plasmid unnamed1, complete sequence.
632	NZ_CP029136	190416	52.46	Klebsiella pneumoniae strain AR376 plasmid unnamed2, complete sequence.
633	NZ_CP029138	81137	53.64	Klebsiella pneumoniae strain AR376 plasmid unnamed3, complete sequence.
634	NZ_CP029139	2058	56.51	Klebsiella pneumoniae strain AR376 plasmid unnamed4, complete sequence.
635	NZ_CP026496	58110	51.73	Klebsiella pneumoniae strain 616 plasmid pKp616_1, complete sequence.
636	NZ_CP026497	55141	51.23	Klebsiella pneumoniae strain 616 plasmid pKp616_2, complete sequence.
637	CP028916	148366	50.97	Klebsiella pneumoniae strain NCTC 418 plasmid unnamed1, complete sequence.
638	NZ_CP029221	217870	49.94	Klebsiella pneumoniae strain L388 plasmid p1-L388.
639	NZ_CP029222	142762	59.97	Klebsiella pneumoniae strain L388 plasmid p3-L388.
640	NZ_CP029223	87095	53.95	Klebsiella pneumoniae strain L388 plasmid p4-L388.
641	NZ_CP029224	11970	55.59	Klebsiella pneumoniae strain L388 plasmid p5-L388.
642	NZ_CP029225	145851	53.75	Klebsiella pneumoniae strain L388 plasmid pKPC-L388.
643	NZ_CP029583	112141	51.28	Klebsiella pneumoniae strain DA33140 plasmid pDA33140-112, complete sequence.
644	NZ_CP029584	2044	45.25	Klebsiella pneumoniae strain DA33140 plasmid pDA33140-2, complete sequence.
645	NZ_CP029585	8809	42.65	Klebsiella pneumoniae strain DA33140 plasmid pDA33140-9, complete sequence.
646	NZ_CP029586	96190	51.69	Klebsiella pneumoniae strain DA33140 plasmid pDA33140-96, complete sequence.
647	NZ_CP029588	216772	52.67	Klebsiella pneumoniae strain DA33141 plasmid pDA33141-217, complete sequence.
648	NZ_CP029589	5251	49.25	Klebsiella pneumoniae strain DA33141 plasmid pDA33141-5, complete sequence.
649	NZ_CP029591	219996	52.82	Klebsiella pneumoniae strain DA33144 plasmid pDA33144-220, complete sequence.
650	NZ_CP029592	5251	49.25	Klebsiella pneumoniae strain DA33144 plasmid pDA33144-5, complete sequence.
651	NZ_CP021166	177145	51.35	Klebsiella pneumoniae strain 203 plasmid p203, complete sequence.
652	NZ_CP023250	65276	53.94	Klebsiella pneumoniae strain CCUG 70742 plasmid pKpn70742_1.
653	NZ_CP023251	63075	51.19	Klebsiella pneumoniae strain CCUG 70742 plasmid pKpn70742_2.
654	NZ_CP023252	4426	42.41	Klebsiella pneumoniae strain CCUG 70742 plasmid pKpn70742_3.
655	NZ_CP023253	1907	56.9	Klebsiella pneumoniae strain CCUG 70742 plasmid pKpn70742_4, complete sequence.
656	NZ_CP023442	186410	53.53	Klebsiella pneumoniae strain CCUG 70747 plasmid pKpn70747_1.
657	NZ_CP023443	117859	54.08	Klebsiella pneumoniae strain CCUG 70747 plasmid pKpn70747_2, complete sequence.
658	NZ_CP023444	32873	35.09	Klebsiella pneumoniae strain CCUG 70747 plasmid pKpn70747_3, complete sequence.
659	NZ_CP023723	297984	46.44	Klebsiella pneumoniae strain TVGHCRE225 plasmid unnamed1, complete sequence.
660	NZ_CP023724	159072	51.64	Klebsiella pneumoniae strain TVGHCRE225 plasmid unnamed2, complete sequence.
661	NZ_CP023725	103454	54.12	Klebsiella pneumoniae strain TVGHCRE225 plasmid unnamed3, complete sequence.
662	NZ_CP029739	175746	50.27	Klebsiella pneumoniae strain AR_0087 plasmid unnamed1, complete sequence.
663	NZ_CP029740	103250	53.91	Klebsiella pneumoniae strain AR_0087 plasmid unnamed2, complete sequence.
664	NZ_CP029723	183663	52.89	Klebsiella pneumoniae strain AR_0140 plasmid unnamed1, complete sequence.
665	NZ_CP029724	178561	51.38	Klebsiella pneumoniae strain AR_0140 plasmid unnamed2, complete sequence.
666	NZ_CP025964	260970	46.67	Klebsiella pneumoniae strain WCHKP34 plasmid pIMP4_LL34, complete sequence.
667	NZ_CP025965	59730	52.43	Klebsiella pneumoniae strain WCHKP34 plasmid pNDM1_LL34, complete sequence.
668	NZ_CP025966	130691	52.95	Klebsiella pneumoniae strain WCHKP34 plasmid pQnrB_LL34, complete sequence.
669	NZ_CP029779	9080	48.6	Klebsiella pneumoniae strain WCHKP020034 plasmid p1_020034, complete sequence.
670	NZ_CP022612	334957	47.53	Klebsiella pneumoniae strain CDC 0106 plasmid unitig_1, complete sequence.
671	NZ_CP022613	102915	50.98	Klebsiella pneumoniae strain CDC 0106 plasmid unitig_2, complete sequence.
672	NZ_CP030342	113639	53.93	Klebsiella pneumoniae strain AR_362 plasmid unnamed2, complete sequence.
673	NZ_CP030343	207546	52.9	Klebsiella pneumoniae strain AR_362 plasmid unnamed1, complete sequence.
674	NZ_CP030344	8667	43.03	Klebsiella pneumoniae strain AR_362 plasmid unnamed3.
675	NZ_CP026131	164510	53.46	Klebsiella pneumoniae strain F1 plasmid pF1_1, complete sequence.
676	CP027695	177464	51.92	Klebsiella pneumoniae strain KP30835 plasmid unnamed2, complete sequence.
677	CP027696	207465	52.98	Klebsiella pneumoniae strain KP30835 plasmid unnamed1, complete sequence.
678	CP027698	9291	55.15	Klebsiella pneumoniae strain KP30835 plasmid unnamed3, complete sequence.
679	CP027699	71749	51.09	Klebsiella pneumoniae strain KP30835 plasmid unnamed4, complete sequence.
680	CP027700	46606	46.17	Klebsiella pneumoniae strain KP30835 plasmid unnamed5, complete sequence.
681	NZ_CP030876	190163	41.24	Klebsiella pneumoniae strain JNM10C3 plasmid pKJNM10C3.1.
682	NZ_CP030878	276504	44.87	Klebsiella pneumoniae strain JNM10C3 plasmid pKJNM10C3.2.
683	NZ_CP031578	60477	49.49	Klebsiella pneumoniae strain S12 plasmid p1502320-1.
684	NZ_CP031579	44231	48.59	Klebsiella pneumoniae strain S12 plasmid p1502320-2.
685	NZ_CP031580	86800	46.59	Klebsiella pneumoniae strain S12 plasmid p1502320-3.
686	NZ_CP031581	71335	50.37	Klebsiella pneumoniae strain S12 plasmid pIncFIA-1502320, complete sequence.
687	NZ_CP031582	206229	48.63	Klebsiella pneumoniae strain S12 plasmid pIncHI1B-1502320, complete sequence.
688	NZ_CP031583	198719	52.67	Klebsiella pneumoniae strain S12 plasmid pIncFII-1502320, complete sequence.
689	NZ_CP031584	164082	52.45	Klebsiella pneumoniae strain S12 plasmid pIncAC2-1502320, complete sequence.
690	NZ_CP030130	10060	55.06	Klebsiella pneumoniae strain 160111 plasmid p10K_L111, complete sequence.
691	NZ_CP030131	5596	51.14	Klebsiella pneumoniae strain 160111 plasmid p5.6K_L111, complete sequence.
692	NZ_CP030132	194181	52.48	Klebsiella pneumoniae strain 160111 plasmid pIncAC2_L111, complete sequence.
693	NZ_CP030133	39248	54.35	Klebsiella pneumoniae strain 160111 plasmid pIncFII_L111, complete sequence.
694	NZ_CP030134	60307	55.41	Klebsiella pneumoniae strain 160111 plasmid pKPC2_L111, complete sequence.
695	NZ_CP030135	65500	51.43	Klebsiella pneumoniae strain 160111 plasmid pOXA48_L111, complete sequence.
696	NZ_CP031790	213061	50.29	Klebsiella pneumoniae strain KSB1_1I-sc-2280289 plasmid unnamed1, complete sequence.
697	NZ_CP031791	109702	49.26	Klebsiella pneumoniae strain KSB1_1I-sc-2280289 plasmid unnamed2, complete sequence.
698	NZ_CP031801	161308	50.17	Klebsiella pneumoniae strain MSB1_8A-sc-2280397 plasmid unnamed1, complete sequence.
699	NZ_CP031802	128238	52.65	Klebsiella pneumoniae strain MSB1_8A-sc-2280397 plasmid unnamed2, complete sequence.
700	NZ_CP031803	111123	49.15	Klebsiella pneumoniae strain MSB1_8A-sc-2280397 plasmid unnamed3, complete sequence.
701	NZ_CP031804	70656	50.91	Klebsiella pneumoniae strain MSB1_8A-sc-2280397 plasmid unnamed4, complete sequence.
702	NZ_CP031805	65454	51.41	Klebsiella pneumoniae strain MSB1_8A-sc-2280397 plasmid unnamed5, complete sequence.
703	NZ_CP031806	53943	52.79	Klebsiella pneumoniae strain MSB1_8A-sc-2280397 plasmid unnamed6, complete sequence.
704	NZ_CP031807	9294	55.15	Klebsiella pneumoniae strain MSB1_8A-sc-2280397 plasmid unnamed7, complete sequence.
705	NZ_CP031809	233468	51.05	Klebsiella pneumoniae strain INF206-sc-2280074 plasmid unnamed, complete sequence.
706	NZ_CP031815	139276	49.94	Klebsiella pneumoniae strain KSB1_7F-sc-2280268 plasmid unnamed1, complete sequence.
707	NZ_CP031816	4110	46.35	Klebsiella pneumoniae strain KSB1_7F-sc-2280268 plasmid unnamed2, complete sequence.
708	CP031811	169460	52.59	Klebsiella pneumoniae strain INF014-sc-2279884 plasmid unnamed1, complete sequence.
709	CP031812	3354	42.9	Klebsiella pneumoniae strain INF014-sc-2279884 plasmid unnamed2, complete sequence.
710	CP031813	2667	45.74	Klebsiella pneumoniae strain INF014-sc-2279884 plasmid unnamed3, complete sequence.
711	NZ_CP031793	141675	49.49	Klebsiella pneumoniae strain INF116-sc-2279924 plasmid unnamed1, complete sequence.
712	NZ_CP031794	53774	53.11	Klebsiella pneumoniae strain INF116-sc-2279924 plasmid unnamed2, complete sequence.
713	NZ_CP031799	133343	50.05	Klebsiella pneumoniae strain QMP B2-170 plasmid unnamed, complete sequence.
714	NZ_CP031796	169772	49.04	Klebsiella pneumoniae strain INF125-sc-2279943 plasmid unnamed1, complete sequence.
715	NZ_CP031797	4269	43.59	Klebsiella pneumoniae strain INF125-sc-2279943 plasmid unnamed2, complete sequence.
716	NZ_CP031614	196414	51.57	Klebsiella pneumoniae strain ZYST1 plasmid pZYST1C1, complete sequence.
717	NZ_CP031615	107458	49.58	Klebsiella pneumoniae strain ZYST1 plasmid pZYST1C2, complete sequence.
718	NZ_CP031616	36589	41.16	Klebsiella pneumoniae strain ZYST1 plasmid pZYST1C3, complete sequence.
719	NZ_CP031717	18218	54.96	Klebsiella pneumoniae strain WCHKP3 plasmid p1_020003, complete sequence.
720	NZ_CP031718	10060	55.06	Klebsiella pneumoniae strain WCHKP3 plasmid p2_020003, complete sequence.
721	NZ_CP031719	5596	51.14	Klebsiella pneumoniae strain WCHKP3 plasmid p3_020003, complete sequence.
722	NZ_CP031720	154957	53.08	Klebsiella pneumoniae strain WCHKP3 plasmid pKPC2_020003, complete sequence.
723	NZ_CP023417	311641	50.23	Klebsiella pneumoniae strain 1050 plasmid pKp1050-1, complete sequence.
724	NZ_CP023418	138885	55.39	Klebsiella pneumoniae strain 1050 plasmid pKp1050-2, complete sequence.
725	NZ_CP023419	70869	51.89	Klebsiella pneumoniae strain 1050 plasmid pKp1050-3, complete sequence.
726	NZ_CP023420	64940	50.68	Klebsiella pneumoniae strain 1050 plasmid pKp1050-4, complete sequence.
727	NZ_CP023421	53096	53.6	Klebsiella pneumoniae strain 1050 plasmid unnamed, complete sequence.
728	NZ_CP031882	5733	44.78	Klebsiella pneumoniae strain WCHKP095845 plasmid p1_095845, complete sequence.
729	NZ_CP031883	110966	52.12	Klebsiella pneumoniae strain WCHKP095845 plasmid pMCR8_095845, complete sequence.
730	NZ_CP031884	105259	51.05	Klebsiella pneumoniae strain WCHKP095845 plasmid pNDM1_095845, complete sequence.
731	NZ_CM010665	158277	53.54	Klebsiella pneumoniae strain KP16932 plasmid pKPC-KP16932, whole genome shotgun sequence.
732	NZ_CM010666	177779	50.46	Klebsiella pneumoniae strain KP16932 plasmid pvir-KP16932, whole genome shotgun sequence.
733	NZ_CM010663	164928	52.45	Klebsiella pneumoniae strain N2b plasmid pIncAC2-1502267, whole genome shotgun sequence.
734	NZ_CM010664	201243	52.59	Klebsiella pneumoniae strain N2b plasmid pIncFIB-1502267, whole genome shotgun sequence.
735	NZ_CM010661	187517	51.62	Klebsiella pneumoniae strain Kp_SE1_NDM_10_2017 plasmid pKp_SE1_2017_2, whole genome shotgun sequence.
736	NZ_CM010662	75627	52.54	Klebsiella pneumoniae strain Kp_SE1_NDM_10_2017 plasmid pKp_SE1_NDM, whole genome shotgun sequence.
737	NZ_CP032168	158987	52.56	Klebsiella pneumoniae strain AR_0076 plasmid unnamed1, complete sequence.
738	NZ_CP032169	171589	52.12	Klebsiella pneumoniae strain AR_0076 plasmid unnamed2, complete sequence.
739	NZ_CP032170	65672	52.3	Klebsiella pneumoniae strain AR_0076 plasmid unnamed3, complete sequence.
740	NZ_CP032171	25510	51.89	Klebsiella pneumoniae strain AR_0076 plasmid unnamed4, complete sequence.
741	NZ_CP032172	25871	40.24	Klebsiella pneumoniae strain AR_0076 plasmid unnamed5, complete sequence.
742	NZ_CP032176	90682	53.47	Klebsiella pneumoniae strain AR_0135 plasmid unnamed1, complete sequence.
743	NZ_CP032177	9294	55.19	Klebsiella pneumoniae strain AR_0135 plasmid unnamed2, complete sequence.
744	NZ_CP032173	153522	51.79	Klebsiella pneumoniae strain AR_0160 plasmid unnamed1, complete sequence.
745	NZ_CP032174	63589	51.22	Klebsiella pneumoniae strain AR_0160 plasmid unnamed2, complete sequence.
746	NZ_CP032186	202373	52.75	Klebsiella pneumoniae strain AR_0075 plasmid unnamed1, complete sequence.
747	NZ_CP032187	110928	48.94	Klebsiella pneumoniae strain AR_0075 plasmid unnamed2, complete sequence.
748	NZ_CP032188	93870	53.55	Klebsiella pneumoniae strain AR_0075 plasmid unnamed3, complete sequence.
749	NZ_CP032189	127285	52.89	Klebsiella pneumoniae strain AR_0075 plasmid unnamed4, complete sequence.
750	NZ_CP032190	36889	45.13	Klebsiella pneumoniae strain AR_0075 plasmid unnamed5, complete sequence.
751	NZ_CP032191	78188	52.11	Klebsiella pneumoniae strain AR_0075 plasmid unnamed6, complete sequence.
752	NZ_CP032195	143515	51.25	Klebsiella pneumoniae strain AR_0097 plasmid unnamed1, complete sequence.
753	NZ_CP032196	109398	49.35	Klebsiella pneumoniae strain AR_0097 plasmid unnamed2, complete sequence.
754	NZ_CP032197	73502	53.89	Klebsiella pneumoniae strain AR_0097 plasmid unnamed3, complete sequence.
755	NZ_CP032198	58029	54.44	Klebsiella pneumoniae strain AR_0097 plasmid unnamed4, complete sequence.
756	NZ_CP032199	9294	55.16	Klebsiella pneumoniae strain AR_0097 plasmid unnamed5, complete sequence.
757	NZ_CP032206	42202	34.88	Klebsiella pneumoniae strain AR_0109 plasmid unnamed1, complete sequence.
758	NZ_CP032208	310872	47.3	Klebsiella pneumoniae strain AR_0109 plasmid unnamed2, complete sequence.
759	NZ_CP032209	161618	52.08	Klebsiella pneumoniae strain AR_0109 plasmid unnamed3, complete sequence.
760	NZ_CP032210	40448	42.57	Klebsiella pneumoniae strain AR_0109 plasmid unnamed4, complete sequence.
761	NZ_CP032211	5861	47.07	Klebsiella pneumoniae strain AR_0109 plasmid unnamed5, complete sequence.
762	NZ_CP032212	83015	51.64	Klebsiella pneumoniae strain AR_0109 plasmid unnamed6, complete sequence.
763	NZ_CP032223	201149	44.83	Klebsiella pneumoniae strain AR_0046 plasmid unnamed1, complete sequence.
764	NZ_CP032224	73056	51.06	Klebsiella pneumoniae strain AR_0046 plasmid unnamed2, complete sequence.
765	NZ_CP032225	108879	49.31	Klebsiella pneumoniae strain AR_0046 plasmid unnamed3, complete sequence.
766	NZ_CP032226	85410	52.76	Klebsiella pneumoniae strain AR_0046 plasmid unnamed4, complete sequence.
767	NZ_CP032227	49701	53.01	Klebsiella pneumoniae strain AR_0046 plasmid unnamed5, complete sequence.
768	NZ_AP018748	296750	46.54	Klebsiella pneumoniae KP33 plasmid pKP3301 DNA, complete genome.
769	NZ_AP018749	102910	50.98	Klebsiella pneumoniae KP33 plasmid pKP3302 DNA, complete genome.
770	NZ_AP018751	102903	50.99	Klebsiella pneumoniae KP64 plasmid pKP6401 DNA, complete genome.
771	NZ_AP018752	31835	52.66	Klebsiella pneumoniae KP64 plasmid pKP6402 DNA, complete genome.
772	NZ_AP018754	102917	50.99	Klebsiella pneumoniae KP67 plasmid pKP6701 DNA, complete genome.
773	NZ_AP018755	31833	52.65	Klebsiella pneumoniae KP67 plasmid pKP6702 DNA, complete genome.
774	NZ_AP018672	159072	51.64	Klebsiella pneumoniae GSU10-3 plasmid pGSU10-3-1 DNA, complete genome.
775	NZ_AP018673	134879	52.75	Klebsiella pneumoniae GSU10-3 plasmid pGSU10-3-2 DNA, complete genome.
776	NZ_AP018674	66250	54.22	Klebsiella pneumoniae GSU10-3 plasmid pGSU10-3-3 DNA, complete genome.
777	NZ_AP018675	10060	55.06	Klebsiella pneumoniae GSU10-3 plasmid pGSU10-3-4 DNA, complete genome.
778	NZ_CP031818	430829	48	Klebsiella pneumoniae strain INF235-sc-2280127 plasmid unnamed1, complete sequence.
779	NZ_CP031819	7044	48.82	Klebsiella pneumoniae strain INF235-sc-2280127 plasmid unnamed2, complete sequence.
780	NZ_CP031820	6211	45.45	Klebsiella pneumoniae strain INF235-sc-2280127 plasmid unnamed3, complete sequence.
781	NZ_CP031821	3549	47.17	Klebsiella pneumoniae strain INF235-sc-2280127 plasmid unnamed4, complete sequence.
782	NZ_CP031822	3302	43.16	Klebsiella pneumoniae strain INF235-sc-2280127 plasmid unnamed5, complete sequence.
783	NZ_CP022917	246577	52.98	Klebsiella pneumoniae strain ST307PT04 plasmid pJYC04A, complete sequence.
784	NZ_CP022918	9068	55.12	Klebsiella pneumoniae strain ST307PT04 plasmid pJYC04B sequence.
785	NZ_CP022923	246577	52.98	Klebsiella pneumoniae strain ST307PT02 plasmid pJYC02A, complete sequence.
786	NZ_CP022920	246577	52.98	Klebsiella pneumoniae strain ST307PT03 plasmid pJYC03A, complete sequence.
787	NZ_CP022921	9294	55.18	Klebsiella pneumoniae strain ST307PT03 plasmid pJYC03B, complete sequence.
788	NZ_CP022925	25082	51.42	Klebsiella pneumoniae strain ST307PT01 plasmid pJYC01B sequence.
789	NZ_CP022926	258210	52.94	Klebsiella pneumoniae strain ST307PT01 plasmid pJYC01A, complete sequence.
790	NZ_CP028784	182097	52.16	Klebsiella pneumoniae strain SCKP020049 plasmid p1_020049, complete sequence.
791	NZ_CP028785	5733	44.78	Klebsiella pneumoniae strain SCKP020049 plasmid p2_020049, complete sequence.
792	NZ_CP028786	54035	49.03	Klebsiella pneumoniae strain SCKP020049 plasmid pNDM1_020049, complete sequence.
793	NZ_CP032832	399913	53.21	Klebsiella pneumoniae strain INF078 plasmid pINF078-VP, complete sequence.
794	NZ_CP032834	133713	50.2	Klebsiella pneumoniae strain INF237 plasmid pINF237_01-VP, complete sequence.
795	NZ_CP032835	93621	51.56	Klebsiella pneumoniae strain INF237 plasmid pINF237_02, complete sequence.
796	NZ_CP032836	76772	50.62	Klebsiella pneumoniae strain INF237 plasmid pINF237_03, complete sequence.
797	NZ_CP032837	44993	50.22	Klebsiella pneumoniae strain INF237 plasmid pINF237_04, complete sequence.
798	NZ_CP032838	6704	46.38	Klebsiella pneumoniae strain INF237 plasmid pINF237_05, complete sequence.
799	NZ_CP028479	129864	50.58	Klebsiella pneumoniae strain 2e plasmid unnamed1, complete sequence.
800	NZ_CP028480	77910	54.13	Klebsiella pneumoniae strain 2e plasmid unnamed2.
801	NZ_CP033402	208288	52.57	Klebsiella pneumoniae strain WCHKP115069 plasmid p1_115069, complete sequence.
802	NZ_CP033403	10060	55.06	Klebsiella pneumoniae strain WCHKP115069 plasmid p2_115069, complete sequence.
803	NZ_CP033404	154986	53.04	Klebsiella pneumoniae strain WCHKP115069 plasmid pKPC2_115069, complete sequence.
804	NZ_CP033624	54773	52.55	Klebsiella pneumoniae strain 4743 plasmid unnamed6.
805	NZ_CP033626	22859	51.98	Klebsiella pneumoniae strain 4743 plasmid unnamed1, complete sequence.
806	NZ_CP033627	184083	52.62	Klebsiella pneumoniae strain 4743 plasmid unnamed2, complete sequence.
807	NZ_CP033628	110020	52.85	Klebsiella pneumoniae strain 4743 plasmid unnamed3, complete sequence.
808	NZ_CP033629	67867	51.67	Klebsiella pneumoniae strain 4743 plasmid unnamed4, complete sequence.
809	NZ_CP033630	23185	54.18	Klebsiella pneumoniae strain 4743 plasmid unnamed5.
810	NZ_CP033755	103852	52.09	Klebsiella pneumoniae strain FDAARGOS_566 plasmid unnamed1, complete sequence.
811	NZ_CP033758	232752	50.94	Klebsiella pneumoniae strain FDAARGOS_566 plasmid unnamed2.
812	NZ_CP033759	3548	47.21	Klebsiella pneumoniae strain FDAARGOS_566 plasmid unnamed3, complete sequence.
813	NZ_CP033774	184336	52.71	Klebsiella pneumoniae strain FDAARGOS_531 plasmid unnamed1, complete sequence.
814	NZ_CP033775	74543	54.6	Klebsiella pneumoniae strain FDAARGOS_531 plasmid unnamed2, complete sequence.
815	NZ_CP033776	73896	50.19	Klebsiella pneumoniae strain FDAARGOS_531 plasmid unnamed3, complete sequence.
816	NZ_CP033778	4565	43.55	Klebsiella pneumoniae strain FDAARGOS_531 plasmid unnamed4.
817	NZ_CP033779	2995	44.74	Klebsiella pneumoniae strain FDAARGOS_531 plasmid unnamed5.
818	NZ_CP034046	345775	47.77	Klebsiella pneumoniae strain KP_NORM_BLD_2014_104014 plasmid unnamed1, complete sequence.
819	NZ_CP034047	113143	48.96	Klebsiella pneumoniae strain KP_NORM_BLD_2014_104014 plasmid unnamed2, complete sequence.
820	NZ_CP034048	76757	52.06	Klebsiella pneumoniae strain KP_NORM_BLD_2014_104014 plasmid unnamed3, complete sequence.
821	NZ_CP034049	54880	52.54	Klebsiella pneumoniae strain KP_NORM_BLD_2014_104014 plasmid unnamed4, complete sequence.
822	NZ_CP034050	4591	54.96	Klebsiella pneumoniae strain KP_NORM_BLD_2014_104014 plasmid unnamed5, complete sequence.
823	NZ_CP034051	3181	46.12	Klebsiella pneumoniae strain KP_NORM_BLD_2014_104014 plasmid unnamed6, complete sequence.
824	NZ_CP034052	2058	56.51	Klebsiella pneumoniae strain KP_NORM_BLD_2014_104014 plasmid unnamed7, complete sequence.
825	CP034054	299188	47.38	Klebsiella pneumoniae strain KP_NORM_BLD_2015_112126 plasmid unnamed1, complete sequence.
826	CP034055	113131	48.96	Klebsiella pneumoniae strain KP_NORM_BLD_2015_112126 plasmid unnamed2, complete sequence.
827	CP034056	89709	52.43	Klebsiella pneumoniae strain KP_NORM_BLD_2015_112126 plasmid unnamed3, complete sequence.
828	CP034057	54880	52.54	Klebsiella pneumoniae strain KP_NORM_BLD_2015_112126 plasmid unnamed4, complete sequence.
829	NZ_CP034124	200216	50.2	Klebsiella pneumoniae strain BJCFK909 plasmid p1b1, complete sequence.
830	NZ_CP034125	109179	54.27	Klebsiella pneumoniae strain BJCFK909 plasmid p2b2, complete sequence.
831	NZ_CP034126	85665	54.05	Klebsiella pneumoniae strain BJCFK909 plasmid p3s1, complete sequence.
832	NZ_CP034127	5596	51.14	Klebsiella pneumoniae strain BJCFK909 plasmid p4s2, complete sequence.
833	NZ_CP023840	112141	51.28	Klebsiella pneumoniae strain 4/1-2 plasmid p4_1_2.1, complete sequence.
834	NZ_CP023841	96190	51.69	Klebsiella pneumoniae strain 4/1-2 plasmid p4_1_2.2, complete sequence.
835	NZ_CP023842	8809	42.65	Klebsiella pneumoniae strain 4/1-2 plasmid p4_1_2.3, complete sequence.
836	NZ_CP023843	2044	45.25	Klebsiella pneumoniae strain 4/1-2 plasmid p4_1_2.4, complete sequence.
837	NZ_CP024708	237216	50.04	Klebsiella pneumoniae strain cr-hvkp3 plasmid pPUTH1, complete sequence.
838	NZ_CP024709	47126	49.11	Klebsiella pneumoniae strain cr-hvkp3 plasmid pPUTH2, complete sequence.
839	NZ_CP027043	192771	52.8	Klebsiella pneumoniae strain 1_GR_13 plasmid IncAC2, complete sequence.
840	NZ_CP027044	168873	53.48	Klebsiella pneumoniae strain 1_GR_13 plasmid IncFIB IncFII, complete sequence.
841	NZ_CP027045	108879	49.31	Klebsiella pneumoniae strain 1_GR_13 plasmid IncFIB, complete sequence.
842	NZ_CP027046	55018	51.69	Klebsiella pneumoniae strain 1_GR_13 plasmid unnamed, complete sequence.
843	NZ_CP027047	53495	53.19	Klebsiella pneumoniae strain 1_GR_13 plasmid IncR IncN, complete sequence.
844	NZ_CP034282	193222	52.01	Klebsiella pneumoniae strain I72 plasmid p72_FIBkpn, complete sequence.
845	NZ_CP034283	63589	51.22	Klebsiella pneumoniae strain I72 plasmid p72_LM_OXA48, complete sequence.
846	NZ_CP034284	51479	46.37	Klebsiella pneumoniae strain I72 plasmid p72_OXA181_X3, complete sequence.
847	CP034323	53144	49.21	Klebsiella pneumoniae isolate KSH203 plasmid pKSH203-NDM, complete sequence.
848	CP034324	159467	53.79	Klebsiella pneumoniae isolate KSH203 plasmid pKSH203-KPC, complete sequence.
849	CP034325	156910	52.38	Klebsiella pneumoniae isolate KSH203 plasmid pKSH203-CTX-M-3, complete sequence.
850	CP034326	253705	51.68	Klebsiella pneumoniae isolate KSH203 plasmid pKSH203-qnrS, complete sequence.
851	NZ_CP027037	187670	52.56	Klebsiella pneumoniae strain 16_GR_13 plasmid IncFIB IncFII, complete sequence.
852	NZ_CP027038	155161	52.02	Klebsiella pneumoniae strain 16_GR_13 plasmid IncAC2, complete sequence.
853	NZ_CP027039	63589	51.22	Klebsiella pneumoniae strain 16_GR_13 plasmid IncLM, complete sequence.
854	NZ_CP027040	5234	49.73	Klebsiella pneumoniae strain 16_GR_13 plasmid unnamed, complete sequence.
855	NZ_CP027041	4940	46.96	Klebsiella pneumoniae strain 16_GR_13 plasmid ColRNAI, complete sequence.
856	NZ_CP027049	170467	52.73	Klebsiella pneumoniae strain 20_GR_12 plasmid unnamed, complete sequence.
857	NZ_CP027050	50979	52.04	Klebsiella pneumoniae strain 20_GR_12 plasmid IncN, complete sequence.
858	NZ_CP027051	43380	46.83	Klebsiella pneumoniae strain 20_GR_12 plasmid IncX3, complete sequence.
859	NZ_CP027052	13841	53.68	Klebsiella pneumoniae strain 20_GR_12 plasmid ColRNAI, complete sequence.
860	NZ_CP026022	193176	50.37	Klebsiella pneumoniae strain 11492 plasmid p11492-CTXM, complete sequence.
861	NZ_CP031939	171030	51.82	Klebsiella pneumoniae strain TOP52_1721_U1 plasmid unnamed1, complete sequence.
862	NZ_CP031940	65404	51.73	Klebsiella pneumoniae strain TOP52_1721_U1 plasmid unnamed2, complete sequence.
863	NZ_CP034761	81092	51.3	Klebsiella pneumoniae strain NB5306 plasmid unnamed2, complete sequence.
864	NZ_CP034762	6141	52.17	Klebsiella pneumoniae strain NB5306 plasmid unnamed3, complete sequence.
865	NZ_CP034763	4976	44.03	Klebsiella pneumoniae strain NB5306 plasmid unnamed4, complete sequence.
866	NZ_CP034764	3674	46.43	Klebsiella pneumoniae strain NB5306 plasmid unnamed5, complete sequence.
867	NZ_CP034765	2927	46.5	Klebsiella pneumoniae strain NB5306 plasmid unnamed6, complete sequence.
868	NZ_CP025577	215872	51.62	Klebsiella pneumoniae strain 08EU827 plasmid p08EU827_1, complete sequence.
869	NZ_CP025578	80272	52.42	Klebsiella pneumoniae strain 08EU827 plasmid p08EU827_2, complete sequence.
870	NZ_CP025579	4572	44.6	Klebsiella pneumoniae strain 08EU827 plasmid p08EU827_3, complete sequence.
871	NZ_CP025580	4163	45.78	Klebsiella pneumoniae strain 08EU827 plasmid p08EU827_4, complete sequence.
872	NZ_CP025683	139211	51.66	Klebsiella pneumoniae strain L5-2 plasmid pL5201, complete sequence.
873	CP035180	282657	52.15	Klebsiella pneumoniae strain BA33875 plasmid pBA33875_IncFIB, complete sequence.
874	CP035181	99082	53.6	Klebsiella pneumoniae strain BA33875 plasmid pBA33875_KPC2, complete sequence.
875	CP035182	79592	52.35	Klebsiella pneumoniae strain BA33875 plasmid pBA33875_IncR, complete sequence.
876	NZ_CP035384	357837	51.01	Klebsiella pneumoniae strain AP8555 plasmid pAP855, complete sequence.
877	NZ_CP026133	105124	54.28	Klebsiella pneumoniae strain F5 plasmid pF5_1, complete sequence.
878	NZ_CP026134	112465	49.05	Klebsiella pneumoniae strain F5 plasmid pF5_2, complete sequence.
879	NZ_CP026135	161567	52.17	Klebsiella pneumoniae strain F5 plasmid pF5_3, complete sequence.
880	NZ_CP026137	104887	54.8	Klebsiella pneumoniae strain F77 plasmid pF77_1, complete sequence.
881	NZ_CP026138	113246	49.07	Klebsiella pneumoniae strain F77 plasmid pF77_2, complete sequence.
882	NZ_CP026139	86594	51.21	Klebsiella pneumoniae strain F77 plasmid pF77_3, complete sequence.
883	NZ_CP026141	164501	53.46	Klebsiella pneumoniae strain F127 plasmid pF127_1, complete sequence.
884	NZ_CP026142	59379	51.77	Klebsiella pneumoniae strain F127 plasmid pF127_2, complete sequence.
885	CP026154	305552	53.06	Klebsiella pneumoniae strain F10(AN) plasmid pF10AN_1, complete sequence.
886	NZ_CP026161	165465	51.69	Klebsiella pneumoniae strain F93-1 plasmid pF93-1_1, complete sequence.
887	NZ_CP026163	120075	50.88	Klebsiella pneumoniae strain F13 plasmid pF13_1, complete sequence.
888	NZ_CP026146	113265	49.07	Klebsiella pneumoniae strain F132 plasmid pF132_1, complete sequence.
889	NZ_CP026147	71854	55	Klebsiella pneumoniae strain F132 plasmid pF132_2, complete sequence.
890	NZ_CP026148	86589	51.21	Klebsiella pneumoniae strain F132 plasmid pF132_3, complete sequence.
891	NZ_CP026150	112458	49.05	Klebsiella pneumoniae strain F138 plasmid pF138_1, complete sequence.
892	NZ_CP026151	146984	51.68	Klebsiella pneumoniae strain F138 plasmid pF138_2, complete sequence.
893	NZ_CP026152	83260	54.46	Klebsiella pneumoniae strain F138 plasmid pF138_3, complete sequence.
894	NZ_CP026156	77359	51.27	Klebsiella pneumoniae strain B12(AN) plasmid pB12AN_1, complete sequence.
895	NZ_CP026165	111252	48.83	Klebsiella pneumoniae strain F81 plasmid pF81_1, complete sequence.
896	NZ_CP026166	211437	49.64	Klebsiella pneumoniae strain F81 plasmid pF81_2, complete sequence.
897	NZ_CP026158	95560	51.82	Klebsiella pneumoniae strain F93-2 plasmid pF93-2_1, complete sequence.
898	NZ_CP034406	300327	46.55	Klebsiella pneumoniae strain NH34 plasmid pNH34.1, complete sequence.
899	NZ_CP034407	103210	50.99	Klebsiella pneumoniae strain NH34 plasmid pNH34.2, complete sequence.
900	CP031563	245534	51.43	Klebsiella pneumoniae strain 2-1 plasmid pKP21HI1, complete sequence.
901	CP031564	89508	52.92	Klebsiella pneumoniae strain 2-1 plasmid pKP21AC2, complete sequence.
902	NZ_LR130542	202379	53.12	Klebsiella pneumoniae strain AJ218 genome assembly, plasmid: 2.
903	NZ_LR130549	207198	52.93	Klebsiella pneumoniae strain KPC2 genome assembly, plasmid: 2.
904	NZ_LR130550	43380	46.83	Klebsiella pneumoniae strain KPC2 genome assembly, plasmid: 3.
905	NZ_LR130551	13841	53.68	Klebsiella pneumoniae strain KPC2 genome assembly, plasmid: 4.
906	NZ_LR025093	231732	52.65	Klebsiella pneumoniae isolate KP9201 genome assembly, plasmid: 2.
907	NZ_LR025094	55398	52.93	Klebsiella pneumoniae isolate KP9201 genome assembly, plasmid: 4.
908	NZ_LR025095	63592	51.22	Klebsiella pneumoniae isolate KP9201 genome assembly, plasmid: pOXA-48_920.
909	NZ_CP027054	197872	52.75	Klebsiella pneumoniae strain 2_GR_12 plasmid IncFIB IncFII.
910	NZ_CP027055	175636	52.36	Klebsiella pneumoniae strain 2_GR_12 plasmid IncAC2.
911	NZ_CP027056	95481	53.83	Klebsiella pneumoniae strain 2_GR_12 plasmid IncFIB.
912	NZ_CP027057	43380	46.83	Klebsiella pneumoniae strain 2_GR_12 plasmid IncX3, complete sequence.
913	NZ_CP027058	13841	53.64	Klebsiella pneumoniae strain 2_GR_12 plasmid ColRNAI, complete sequence.
914	CP035774	27056	50.08	Klebsiella pneumoniae strain R46 plasmid pR46-27, complete sequence.
915	CP035775	42640	41.57	Klebsiella pneumoniae strain R46 plasmid pR46-42, complete sequence.
916	CP035776	270566	51.95	Klebsiella pneumoniae strain R46 plasmid pR46-270, complete sequence.
917	CP035906	216620	49.44	Klebsiella pneumoniae strain BA4656 plasmid unnamed1, complete sequence.
918	CP035907	164210	52.56	Klebsiella pneumoniae strain BA4656 plasmid pIncFIBpQil, complete sequence.
919	CP035908	163186	51.46	Klebsiella pneumoniae strain BA4656 plasmid pIncAC2, complete sequence.
920	CP035909	108969	49.28	Klebsiella pneumoniae strain BA4656 plasmid unnamed2, complete sequence.
921	CP035910	38920	45.21	Klebsiella pneumoniae strain BA4656 plasmid pIncX3.
922	CP035911	9729	53.2	Klebsiella pneumoniae strain BA4656 plasmid pColRNAI.
923	CP035912	4166	55.18	Klebsiella pneumoniae strain BA4656 plasmid pCol440II.
924	NZ_CP036188	251327	52.27	Klebsiella pneumoniae strain BA1559 plasmid pIncFIBK, complete sequence.
925	NZ_CP036189	9341	44.44	Klebsiella pneumoniae strain BA1559 plasmid pCol440I.
926	NZ_CP036191	216586	49.44	Klebsiella pneumoniae strain BA34918 plasmid pvirulence_VBA34918, complete sequence.
927	NZ_CP036192	165052	51.39	Klebsiella pneumoniae strain BA34918 plasmid pIncAC2, complete sequence.
928	NZ_CP036193	164195	52.57	Klebsiella pneumoniae strain BA34918 plasmid pIncFIBpQil, complete sequence.
929	NZ_CP036194	108957	49.29	Klebsiella pneumoniae strain BA34918 plasmid pIncFIB, complete sequence.
930	NZ_CP036195	67237	44.64	Klebsiella pneumoniae strain BA34918 plasmid pIncX3.
931	NZ_CP036196	9729	53.21	Klebsiella pneumoniae strain BA34918 plasmid pColRNAI.
932	NZ_CP036197	6140	52.15	Klebsiella pneumoniae strain BA34918 plasmid pColKP3.
933	NZ_CP036198	3630	55.04	Klebsiella pneumoniae strain BA34918 plasmid pCol440II.
934	NZ_CP036362	120195	54.14	Klebsiella pneumoniae strain WCHKP2080 plasmid pKPC2_095080, complete sequence.
935	NZ_CP036363	54110	51.94	Klebsiella pneumoniae strain WCHKP2080 plasmid p1_095080, complete sequence.
936	NZ_CP036364	5596	51.14	Klebsiella pneumoniae strain WCHKP2080 plasmid p2_095080, complete sequence.
937	NZ_CP036321	127300	52.5	Klebsiella pneumoniae strain VBA2172 plasmid pIncFIBpQil, complete sequence.
938	NZ_CP036322	7815	51.26	Klebsiella pneumoniae strain VBA2172 plasmid pCol440I.
939	NZ_CP036323	6136	52.18	Klebsiella pneumoniae strain VBA2172 plasmid pColKP3.
940	NZ_CP036324	4986	45.07	Klebsiella pneumoniae strain VBA2172 plasmid p4_VBA2172.
941	NZ_CP036325	3991	44.35	Klebsiella pneumoniae strain VBA2172 plasmid p5_VBA2172.
942	NZ_CP036326	3993	37.29	Klebsiella pneumoniae strain VBA2172 plasmid p6_VBA2172.
943	NZ_CP036328	130775	53.67	Klebsiella pneumoniae strain BA28434 plasmid pIncFIBpQil, complete sequence.
944	NZ_CP036329	71246	53.1	Klebsiella pneumoniae strain BA28434 plasmid pIncFIA.
945	NZ_CP036330	47429	52.42	Klebsiella pneumoniae strain BA28434 plasmid punnamed_1_VBA28434.
946	NZ_CP036331	10101	51.27	Klebsiella pneumoniae strain BA28434 plasmid pColKP3.
947	NZ_CP036332	8504	46.63	Klebsiella pneumoniae strain BA28434 plasmid punnamed_3_VBA28434.
948	NZ_CP036333	7358	51.17	Klebsiella pneumoniae strain BA28434 plasmid punnamed_2_VBA28434.
949	NZ_CP036334	4994	45.01	Klebsiella pneumoniae strain BA28434 plasmid punnamed_4_VBA28434.
950	NZ_CP036306	149519	54.35	Klebsiella pneumoniae strain WCHKP020098 plasmid pKPC2_020098, complete sequence.
951	NZ_CP036307	229483	51.42	Klebsiella pneumoniae strain WCHKP020098 plasmid p1_020098, complete sequence.
952	NZ_CP036308	11970	55.58	Klebsiella pneumoniae strain WCHKP020098 plasmid p2_020098, complete sequence.
953	NZ_CP036309	5596	51.14	Klebsiella pneumoniae strain WCHKP020098 plasmid p3_020098, complete sequence.
954	NZ_CP036336	242563	45.43	Klebsiella pneumoniae strain BP327 plasmid pIncHIB, complete sequence.
955	NZ_CP036337	225575	52.4	Klebsiella pneumoniae strain BP327 plasmid pIncFIBK, complete sequence.
956	NZ_CP036338	9339	44.42	Klebsiella pneumoniae strain BP327 plasmid pCol440I.
957	NZ_CP036366	82649	54.17	Klebsiella pneumoniae strain WCHKP115068 plasmid pCTXM65_115068, complete sequence.
958	NZ_CP036367	55373	55.06	Klebsiella pneumoniae strain WCHKP115068 plasmid pKPC12_115068, complete sequence.
959	NZ_CP036368	59798	51.96	Klebsiella pneumoniae strain WCHKP115068 plasmid p1_115068, complete sequence.
960	NZ_CP036369	12746	55.37	Klebsiella pneumoniae strain WCHKP115068 plasmid p2_115068, complete sequence.
961	NZ_CP036370	5596	51.14	Klebsiella pneumoniae strain WCHKP115068 plasmid p3_115068, complete sequence.
962	NZ_CP036443	207854	53.45	Klebsiella pneumoniae strain ABFPV plasmid tig00001208_pilon, complete sequence.
963	NZ_CP036444	53634	53.32	Klebsiella pneumoniae strain ABFPV plasmid tig00001255_pilon, complete sequence.
964	NZ_CP036445	9293	55.17	Klebsiella pneumoniae strain ABFPV plasmid tig00001273_pilon, complete sequence.
965	NZ_CP036439	115291	52.11	Klebsiella pneumoniae strain ABFQB plasmid unitig_1, complete sequence.
966	NZ_CP036440	51570	48.05	Klebsiella pneumoniae strain ABFQB plasmid pKPC-e4b7, complete sequence.
967	NZ_CP036441	19305	58.53	Klebsiella pneumoniae strain ABFQB plasmid pKPC-5fbf, complete sequence.
968	NZ_CP036372	172770	53.57	Klebsiella pneumoniae strain WCHKP020037 plasmid pKPC2_020037, complete sequence.
969	NZ_CP036373	108291	49.2	Klebsiella pneumoniae strain WCHKP020037 plasmid p1_020037, complete sequence.
970	NZ_CP036374	10060	55.06	Klebsiella pneumoniae strain WCHKP020037 plasmid p2_020037, complete sequence.
971	NZ_CP036375	5596	51.14	Klebsiella pneumoniae strain WCHKP020037 plasmid p3_020037, complete sequence.
972	NZ_CP034776	218147	50.46	Klebsiella pneumoniae strain 18CPO060 plasmid phvKP060, complete sequence.
973	NZ_CP034777	109503	53.56	Klebsiella pneumoniae strain 18CPO060 plasmid pKPCKP060, complete sequence.
974	NZ_CM014762	95757	53.95	Klebsiella pneumoniae strain 53 plasmid pKp_EN53_4_IncFIIK, whole genome shotgun sequence.
975	NZ_CM014763	65980	50.91	Klebsiella pneumoniae strain 53 plasmid pKp_EN53_9_IncLM, whole genome shotgun sequence.
976	NZ_CM014764	200037	50.18	Klebsiella pneumoniae strain K28 plasmid unnamed1, whole genome shotgun sequence.
977	NZ_CM014765	133377	53.34	Klebsiella pneumoniae strain K28 plasmid unnamed2, whole genome shotgun sequence.
978	NZ_CP036446	96395	52.02	Klebsiella pneumoniae strain KPNIH45 plasmid unnamed1, complete sequence.
979	NZ_CP036447	87465	53.83	Klebsiella pneumoniae strain KPNIH45 plasmid unnamed2, complete sequence.
980	NZ_CP036448	51570	48.05	Klebsiella pneumoniae strain KPNIH45 plasmid pKPC-e4b7, complete sequence.
981	NZ_CP036449	19305	58.52	Klebsiella pneumoniae strain KPNIH45 plasmid pKPC-610e, complete sequence.
982	NZ_CP037964	131811	52.84	Klebsiella pneumoniae strain SCKP020135 plasmid pMCR8_020135, complete sequence.
983	NZ_CP037965	54035	49.03	Klebsiella pneumoniae strain SCKP020135 plasmid pNDM1_020135, complete sequence.
984	NZ_CP037966	179816	52.22	Klebsiella pneumoniae strain SCKP020135 plasmid p1_020135, complete sequence.
985	NZ_CP037967	5733	44.78	Klebsiella pneumoniae strain SCKP020135 plasmid p2_020135, complete sequence.
986	NZ_LR025089	220174	52.81	Klebsiella pneumoniae isolate KP980 genome assembly, plasmid: 2.
987	NZ_LR025090	53251	53.43	Klebsiella pneumoniae isolate KP980 genome assembly, plasmid: 4.
988	NZ_LR025091	63589	51.22	Klebsiella pneumoniae isolate KP980 genome assembly, plasmid: pOXA-48_980.
989	NZ_CP031850	239020	46.39	Klebsiella pneumoniae strain 121 plasmid pKP121-1-mcr, complete sequence.
990	NZ_CP031851	134208	53	Klebsiella pneumoniae strain 121 plasmid pKP121-2, complete sequence.
991	NZ_CP031852	70498	50.92	Klebsiella pneumoniae strain 121 plasmid pKP121-3, complete sequence.
992	NZ_CP031853	4685	44.08	Klebsiella pneumoniae strain 121 plasmid pKP121-4, complete sequence.
993	NZ_CP037743	227239	50.07	Klebsiella pneumoniae strain ST23 plasmid pDHQP1701672_hv, complete sequence.
994	NZ_CP037744	121239	53.56	Klebsiella pneumoniae strain ST23 plasmid pDHQP1701672_amr, complete sequence.
995	NZ_CP039969	168369	52.78	Klebsiella pneumoniae strain R1701 plasmid p1701_01, complete sequence.
996	NZ_CP039970	148081	50.06	Klebsiella pneumoniae strain R1701 plasmid p1701_02, complete sequence.
997	NZ_CP039971	113987	54.03	Klebsiella pneumoniae strain R1701 plasmid p1701_03, complete sequence.
998	NZ_CP039975	282961	53.27	Klebsiella pneumoniae strain R1761 plasmid p1761_01.
999	NZ_CP039976	148759	51.74	Klebsiella pneumoniae strain R1761 plasmid p1761_02, complete sequence.
1000	NZ_CP039977	111178	49.53	Klebsiella pneumoniae strain R1761 plasmid p1761_03, complete sequence.
1001	NZ_CP039978	37781	51.93	Klebsiella pneumoniae strain R1761 plasmid p1761_04, complete sequence.
1002	NZ_CP039979	11194	54.9	Klebsiella pneumoniae strain R1761 plasmid p1761_05, complete sequence.
1003	CP040176	247125	51.83	Klebsiella pneumoniae strain 2e plasmid unnamed1, complete sequence.
1004	CP040177	28566	54.87	Klebsiella pneumoniae strain 2e plasmid unnamed2, complete sequence.
1005	CP040178	59952	52.41	Klebsiella pneumoniae strain 2e plasmid unnamed3, complete sequence.
1006	NZ_CP040534	177790	50.46	Klebsiella pneumoniae strain CR-HvKP1 plasmid pCR-HvKP1-VIR, complete sequence.
1007	NZ_CP040535	177591	53.06	Klebsiella pneumoniae strain CR-HvKP1 plasmid pCR-HvKP1-KPC, complete sequence.
1008	NZ_CP040536	99717	49.83	Klebsiella pneumoniae strain CR-HvKP1 plasmid pCR-HvKP1-p3, complete sequence.
1009	NZ_CP040537	11970	55.58	Klebsiella pneumoniae strain CR-HvKP1 plasmid pCR-HvKP1-p4, complete sequence.
1010	NZ_CP040538	5596	51.14	Klebsiella pneumoniae strain CR-HvKP1 plasmid pCR-HvKP1-p5, complete sequence.
1011	NZ_CP040546	177694	50.45	Klebsiella pneumoniae strain CR-HvKP5 plasmid pCR-HvKP5-VIR, complete sequence.
1012	NZ_CP040547	177587	53.06	Klebsiella pneumoniae strain CR-HvKP5 plasmid pCR-HvKP5-KPC, complete sequence.
1013	NZ_CP040548	99717	49.83	Klebsiella pneumoniae strain CR-HvKP5 plasmid pCR-HvKP5-p3, complete sequence.
1014	NZ_CP040549	11970	55.58	Klebsiella pneumoniae strain CR-HvKP5 plasmid pCR-HvKP5-p4, complete sequence.
1015	NZ_CP040550	5596	51.14	Klebsiella pneumoniae strain CR-HvKP5 plasmid pCR-HvKP5-p5, complete sequence.
1016	NZ_CP040540	178154	50.49	Klebsiella pneumoniae strain CR-HvKP4 plasmid pCR-HvKP4-VIR, complete sequence.
1017	NZ_CP040541	177585	53.06	Klebsiella pneumoniae strain CR-HvKP4 plasmid pCR-HvKP4-pKPC, complete sequence.
1018	NZ_CP040542	99722	49.85	Klebsiella pneumoniae strain CR-HvKP4 plasmid pCR-HvKP4-p3, complete sequence.
1019	NZ_CP040543	11970	55.58	Klebsiella pneumoniae strain CR-HvKP4 plasmid pCR-HvKP4-p4, complete sequence.
1020	NZ_CP040544	5596	51.14	Klebsiella pneumoniae strain CR-HvKP4 plasmid pCR-HvKP4-p5, complete sequence.
1021	NZ_CM016731	302220	46.44	Klebsiella pneumoniae strain KpvST48_NDM plasmid pKpvST48_1, whole genome shotgun sequence.
1022	NZ_CM016732	226800	52.25	Klebsiella pneumoniae strain KpvST48_NDM plasmid pKpvST48_2, whole genome shotgun sequence.
1023	NZ_CM016733	2646	47.85	Klebsiella pneumoniae strain KpvST48_NDM plasmid unnamed1, whole genome shotgun sequence.
1024	NZ_CM016734	5095	49.95	Klebsiella pneumoniae strain KpvST48_NDM plasmid unnamed2, whole genome shotgun sequence.
1025	NZ_CM016735	4367	44.93	Klebsiella pneumoniae strain KpvST48_NDM plasmid unnamed3, whole genome shotgun sequence.
1026	NZ_CM016736	4021	41.06	Klebsiella pneumoniae strain KpvST48_NDM plasmid unnamed4, whole genome shotgun sequence.
1027	NZ_CP040725	31607	41.34	Klebsiella pneumoniae strain KpvST147B_SE1_1_NDM plasmid pKpvST147B_3, complete sequence.
1028	NZ_CP040726	339117	46.83	Klebsiella pneumoniae strain KpvST147B_SE1_1_NDM plasmid pKpvST147B_virulence, complete sequence.
1029	NZ_CP040727	3843	40.23	Klebsiella pneumoniae strain KpvST147B_SE1_1_NDM plasmid pKpvST147B_4, complete sequence.
1030	NZ_CP040728	53955	52.27	Klebsiella pneumoniae strain KpvST147B_SE1_1_NDM plasmid pKpvST147B_NDM-1, complete sequence.
1031	NZ_CP040729	112707	48.95	Klebsiella pneumoniae strain KpvST147B_SE1_1_NDM plasmid pKpvST147B_5, complete sequence.
1032	NZ_CP040730	79244	51.55	Klebsiella pneumoniae strain KpvST147B_SE1_1_NDM plasmid unnamed1.
1033	NZ_CP040731	56271	51.55	Klebsiella pneumoniae strain KpvST147B_SE1_1_NDM plasmid unnamed2.
1034	NZ_CP032164	207409	50.37	Klebsiella pneumoniae strain XJ-K1 plasmid unnamed1, complete sequence.
1035	NZ_CP032165	130628	51.2	Klebsiella pneumoniae strain XJ-K1 plasmid unnamed2, complete sequence.
1036	NZ_CP032166	99048	53.1	Klebsiella pneumoniae strain XJ-K1 plasmid unnamed3, complete sequence.
1037	NZ_CP040992	26723	52.1	Klebsiella pneumoniae strain FDAARGOS_775 plasmid unnamed1, complete sequence.
1038	NZ_CP040994	96085	49.68	Klebsiella pneumoniae strain FDAARGOS_775 plasmid unnamed2, complete sequence.
1039	NZ_CP040995	105919	52.9	Klebsiella pneumoniae strain FDAARGOS_775 plasmid unnamed3, complete sequence.
1040	NZ_CP040996	42105	35.2	Klebsiella pneumoniae strain FDAARGOS_775 plasmid unnamed4.
1041	CP031369	292699	51.57	Klebsiella pneumoniae strain KpvST101_OXA-48 plasmid pKpvST101, complete sequence.
1042	CP031370	19229	51.41	Klebsiella pneumoniae strain KpvST101_OXA-48 plasmid pKpvST101_3, complete sequence.
1043	CP031371	21845	50.08	Klebsiella pneumoniae strain KpvST101_OXA-48 plasmid pKpvST101_4, complete sequence.
1044	CP031372	210661	44.73	Klebsiella pneumoniae strain KpvST101_OXA-48 plasmid pKpvST101_5, complete sequence.
1045	CP031373	43670	46.04	Klebsiella pneumoniae strain KpvST101_OXA-48 plasmid pKpvST101_6, complete sequence.
1046	CP031374	65380	51.42	Klebsiella pneumoniae strain KpvST101_OXA-48 plasmid pKpvOXA-48, complete sequence.
1047	CP031375	8379	41.99	Klebsiella pneumoniae strain KpvST101_OXA-48 plasmid pKpvST101_7, complete sequence.
1048	NZ_CP041083	179254	51.5	Klebsiella pneumoniae strain Kp202 plasmid pKp202_1, complete sequence.
1049	NZ_CP041084	158439	52.14	Klebsiella pneumoniae strain Kp202 plasmid pKp202_2, complete sequence.
1050	NZ_CP041085	63499	51.19	Klebsiella pneumoniae strain Kp202 plasmid pKp202_3, complete sequence.
1051	NZ_CP041086	61718	52.34	Klebsiella pneumoniae strain Kp202 plasmid pKp202_4, complete sequence.
1052	NZ_CP041087	5359	52.01	Klebsiella pneumoniae strain Kp202 plasmid pKp202_5, complete sequence.
1053	NZ_CP041088	4052	53.65	Klebsiella pneumoniae strain Kp202 plasmid pKp202_6, complete sequence.
1054	NZ_CP041089	3541	42.73	Klebsiella pneumoniae strain Kp202 plasmid pKp202_7, complete sequence.
1055	NZ_CP033955	198087	50.1	Klebsiella pneumoniae strain L39_2 plasmid p2_L39, complete sequence.
1056	NZ_CP033956	133772	53.33	Klebsiella pneumoniae strain L39_2 plasmid p3_L39, complete sequence.
1057	NZ_CP033957	87095	53.95	Klebsiella pneumoniae strain L39_2 plasmid p4_L39, complete sequence.
1058	NZ_CP033958	11970	55.59	Klebsiella pneumoniae strain L39_2 plasmid p5_L39, complete sequence.
1059	NZ_CP033959	5596	51.14	Klebsiella pneumoniae strain L39_2 plasmid p6_L39, complete sequence.
1060	NZ_CP033961	145683	50	Klebsiella pneumoniae strain L482 plasmid p2_L382, complete sequence.
1061	NZ_CP033962	136159	53.52	Klebsiella pneumoniae strain L482 plasmid p3_L382, complete sequence.
1062	NZ_CP033963	102879	49.79	Klebsiella pneumoniae strain L482 plasmid p4_L382, complete sequence.
1063	NZ_CP033964	11970	55.58	Klebsiella pneumoniae strain L482 plasmid p5_L382, complete sequence.
1064	NZ_CP033965	5596	51.14	Klebsiella pneumoniae strain L482 plasmid p6_L382, complete sequence.
1065	NZ_CM017266	74686	50.77	Klebsiella pneumoniae strain F64 plasmid pRYC-OXA48, whole genome shotgun sequence.
1066	NZ_CP040362	74011	53.1	Klebsiella pneumoniae strain R50 plasmid pR50-74, complete sequence.
1067	NZ_CP041645	114444	51.42	Klebsiella pneumoniae strain NKU_Kleb8A7 plasmid pKleb8A7, complete sequence.
1068	NZ_CP030066	165742	51.32	Klebsiella pneumoniae strain IA565 plasmid pDA11912.1, complete sequence.
1069	NZ_CP030067	97903	51.56	Klebsiella pneumoniae strain IA565 plasmid pDA11912.2, complete sequence.
1070	NZ_CP030068	60011	50.16	Klebsiella pneumoniae strain IA565 plasmid pDA11912.3, complete sequence.
1071	NZ_CP030069	42064	35.22	Klebsiella pneumoniae strain IA565 plasmid pDA11912.4, complete sequence.
1072	NZ_CP030071	185511	51.69	Klebsiella pneumoniae strain DA12090 plasmid pDA12090.1, complete sequence.
1073	CP041935	287790	47.35	Klebsiella pneumoniae strain KP14003 plasmid unnamed1, complete sequence.
1074	CP041936	239167	52.63	Klebsiella pneumoniae strain KP14003 plasmid unnamed2, complete sequence.
1075	CP041937	70174	53.67	Klebsiella pneumoniae strain KP14003 plasmid unnamed3, complete sequence.
1076	CP041938	60125	49.19	Klebsiella pneumoniae strain KP14003 plasmid pNDM-KP14003, complete sequence.
1077	NZ_CP041640	222330	52.71	Klebsiella pneumoniae strain PIMB15ND2KP27 plasmid pKP27-MPH, complete sequence.
1078	NZ_CP041641	144138	52.07	Klebsiella pneumoniae strain PIMB15ND2KP27 plasmid pKP27-MCR1, complete sequence.
1079	NZ_CP041642	121851	53.49	Klebsiella pneumoniae strain PIMB15ND2KP27 plasmid pKP27-NDM4, complete sequence.
1080	CP041648	164805	52.57	Klebsiella pneumoniae strain NKU_KlebA1 plasmid pKlebA1, complete sequence.
1081	NZ_CP041928	202623	52.46	Klebsiella pneumoniae strain 18-2374 plasmid pSECR18-2374A, complete sequence.
1082	NZ_CP041929	110643	48.94	Klebsiella pneumoniae strain 18-2374 plasmid pSECR18-2374B, complete sequence.
1083	NZ_CP041930	86019	54.01	Klebsiella pneumoniae strain 18-2374 plasmid pSECR18-2374C, complete sequence.
1084	NZ_CP041931	51479	46.37	Klebsiella pneumoniae strain 18-2374 plasmid pSECR18-2374D, complete sequence.
1085	NZ_CP020499	178294	52.31	Klebsiella pneumoniae strain BWHC1 plasmid unnamed1, complete sequence.
1086	NZ_CP020500	73467	54.73	Klebsiella pneumoniae strain BWHC1 plasmid unnamed2, complete sequence.
1087	NZ_CP029217	288994	56.38	Klebsiella pneumoniae strain L201 plasmid p1-L201.
1088	NZ_CP029218	177991	50.48	Klebsiella pneumoniae strain L201 plasmid p3-L201, complete sequence.
1089	NZ_CP029219	128737	53.53	Klebsiella pneumoniae strain L201 plasmid pKPC-L201.
1090	CM017776	59941	51.09	Klebsiella pneumoniae strain HEE2017 plasmid pOXA48, complete sequence, whole genome shotgun sequence.
1091	NZ_CP029227	130876	50.93	Klebsiella pneumoniae strain L491 plasmid p2-L491.
1092	NZ_CP029228	177614	50.44	Klebsiella pneumoniae strain L491 plasmid p3-L491, complete sequence.
1093	NZ_CP029229	11970	55.58	Klebsiella pneumoniae strain L491 plasmid p4-L491.
1094	NZ_CP029230	249533	52.03	Klebsiella pneumoniae strain L491 plasmid pKPC-L491.
1095	NZ_CP043048	71836	53.91	Klebsiella pneumoniae strain KLP268 plasmid pKLP268-2, complete sequence.
1096	NZ_CP043049	212420	52.82	Klebsiella pneumoniae strain KLP268 plasmid pKLP268-3.
1097	NZ_CP043050	43379	46.83	Klebsiella pneumoniae strain KLP268 plasmid pKLP268-1, complete sequence.
1098	CP041024	202516	49.91	Klebsiella pneumoniae strain KP1692 plasmid pKP1692, complete sequence.
1099	NZ_AP018557	51787	51.71	Klebsiella pneumoniae strain TUM14373 plasmid pMTY14343_IncN, complete sequence.
1100	NZ_CP043933	247938	45.9	Klebsiella pneumoniae strain 555 plasmid pSCKLB555-1, complete sequence.
1101	NZ_CP043934	172565	50.23	Klebsiella pneumoniae strain 555 plasmid pSCKLB555-2, complete sequence.
1102	NZ_CP043935	179179	52.63	Klebsiella pneumoniae strain 555 plasmid pSCKLB555-3, complete sequence.
1103	NZ_CP043936	82768	52.46	Klebsiella pneumoniae strain 555 plasmid pSCKLB555-4, complete sequence.
1104	NZ_CP044043	72634	52.99	Klebsiella pneumoniae strain FDAARGOS_629 plasmid unnamed1, complete sequence.
1105	NZ_CP044044	7819	51.23	Klebsiella pneumoniae strain FDAARGOS_629 plasmid unnamed2, complete sequence.
1106	NZ_CP044045	138560	52.55	Klebsiella pneumoniae strain FDAARGOS_629 plasmid unnamed3, complete sequence.
1107	NZ_CP044046	109938	48.87	Klebsiella pneumoniae strain FDAARGOS_629 plasmid unnamed4, complete sequence.
1108	NZ_CP044048	1750	41.83	Klebsiella pneumoniae strain FDAARGOS_629 plasmid unnamed5.
1109	NZ_CP044032	63589	51.22	Klebsiella pneumoniae strain FDAARGOS_631 plasmid unnamed1, complete sequence.
1110	NZ_CP044034	114663	48.86	Klebsiella pneumoniae strain FDAARGOS_631 plasmid unnamed2, complete sequence.
1111	NZ_CP044035	114306	54.99	Klebsiella pneumoniae strain FDAARGOS_630 plasmid unnamed1, complete sequence.
1112	NZ_CP044036	151028	49.81	Klebsiella pneumoniae strain FDAARGOS_630 plasmid unnamed2, complete sequence.
1113	NZ_CP044037	23368	46.11	Klebsiella pneumoniae strain FDAARGOS_630 plasmid unnamed3, complete sequence.
1114	NZ_CP044038	77529	52.86	Klebsiella pneumoniae strain FDAARGOS_630 plasmid unnamed4, complete sequence.
1115	NZ_CP044040	3223	56.35	Klebsiella pneumoniae strain FDAARGOS_630 plasmid unnamed5, complete sequence.
1116	NZ_CP044041	3693	43.05	Klebsiella pneumoniae strain FDAARGOS_630 plasmid unnamed6.
1117	NZ_CP044042	3439	44.61	Klebsiella pneumoniae strain FDAARGOS_630 plasmid unnamed7.
1118	NZ_CP041374	197415	50.04	Klebsiella pneumoniae strain KP58 plasmid pKP58-1, complete sequence.
1119	NZ_CP041375	134972	53.33	Klebsiella pneumoniae strain KP58 plasmid pKP58-2, complete sequence.
1120	NZ_CP041376	87095	53.95	Klebsiella pneumoniae strain KP58 plasmid pKP58-3, complete sequence.
1121	NZ_CP041377	11970	55.59	Klebsiella pneumoniae strain KP58 plasmid pKP58-4, complete sequence.
1122	NZ_CP041378	5596	51.14	Klebsiella pneumoniae strain KP58 plasmid pKP58-5, complete sequence.
1123	NZ_CP044259	144422	53.66	Klebsiella pneumoniae strain KP65 plasmid pKPC-2-KP65, complete sequence.
1124	NZ_CP044260	10060	55.06	Klebsiella pneumoniae strain KP65 plasmid p3, complete sequence.
1125	NZ_CP044029	166344	53.13	Klebsiella pneumoniae strain RJY9645 plasmid pY9645-166, complete sequence.
1126	NZ_CP044030	105728	49.11	Klebsiella pneumoniae strain RJY9645 plasmid pY9645-105, complete sequence.
1127	NZ_CP042521	169226	51.77	Klebsiella pneumoniae strain C2 plasmid pC2_001, complete sequence.
1128	NZ_CP042522	87731	52.79	Klebsiella pneumoniae strain C2 plasmid pC2_002, complete sequence.
1129	NZ_CP042523	3542	42.52	Klebsiella pneumoniae strain C2 plasmid pC2_003, complete sequence.
1130	NZ_CP042482	216942	51.12	Klebsiella pneumoniae strain C51 plasmid pC51_001, complete sequence.
1131	NZ_CP042483	208956	53.08	Klebsiella pneumoniae strain C51 plasmid pC51_002, complete sequence.
1132	NZ_CP042484	15010	54.18	Klebsiella pneumoniae strain C51 plasmid pC51_003, complete sequence.
1133	NZ_CP042485	10964	56.97	Klebsiella pneumoniae strain C51 plasmid pC51_004.
1134	NZ_CP042486	6953	53.7	Klebsiella pneumoniae strain C51 plasmid pC51_005.
1135	NZ_CP042487	5240	43.87	Klebsiella pneumoniae strain C51 plasmid pC51_006, complete sequence.
1136	NZ_CP035211	132160	50.72	Klebsiella pneumoniae strain TH164 plasmid pTH164-2, complete sequence.
1137	NZ_CP035212	69596	53.73	Klebsiella pneumoniae strain TH164 plasmid pTH164-1, complete sequence.
1138	NZ_CP035213	73685	52.87	Klebsiella pneumoniae strain TH164 plasmid pTH164-3, complete sequence.
1139	NZ_CP035203	202829	49.46	Klebsiella pneumoniae strain LH94 plasmid pLH94-1, complete sequence.
1140	NZ_CP035204	141746	51.94	Klebsiella pneumoniae strain LH94 plasmid pLH94-8, complete sequence.
1141	NZ_CP035205	58460	52.66	Klebsiella pneumoniae strain LH94 plasmid pLH94-3, complete sequence.
1142	NZ_CP035206	6364	50.09	Klebsiella pneumoniae strain LH94 plasmid pLH94-2, complete sequence.
1143	NZ_CP035197	52349	48.41	Klebsiella pneumoniae strain LH375 plasmid pLH375_1, complete sequence.
1144	NZ_CP035198	46873	54.69	Klebsiella pneumoniae strain LH375 plasmid pLH375-2_incR, complete sequence.
1145	NZ_CP035199	43433	35.07	Klebsiella pneumoniae strain LH375 plasmid pLH375-4, complete sequence.
1146	NZ_CP035200	40255	49.04	Klebsiella pneumoniae strain LH375 plasmid pLH375-3, complete sequence.
1147	NZ_CP035201	14095	44.28	Klebsiella pneumoniae strain LH375 plasmid pLH375-5, complete sequence.
1148	NZ_CP035195	60128	47.15	Klebsiella pneumoniae strain LH102-A plasmid pLH102-A, complete sequence.
1149	NZ_CP026024	229796	50.1	Klebsiella pneumoniae strain 11420 plasmid p11420-HVKP, complete sequence.
1150	NZ_CP026025	81180	50.56	Klebsiella pneumoniae strain 11420 plasmid p11420-KPC, complete sequence.
1151	NZ_CP026018	76297	53.86	Klebsiella pneumoniae strain 13190 plasmid p13190-2, complete sequence.
1152	NZ_CP026019	305423	47.26	Klebsiella pneumoniae strain 13190 plasmid p13190-1, complete sequence.
1153	NZ_CP026020	41874	45.72	Klebsiella pneumoniae strain 13190 plasmid p13190-3, complete sequence.
1154	NZ_CP026012	224152	50.17	Klebsiella pneumoniae strain K2044 plasmid pK2044, complete sequence.
1155	NZ_CP045662	143263	51	Klebsiella pneumoniae strain SMU18037509 plasmid unnamed1, complete sequence.
1156	NZ_CP045663	5733	44.78	Klebsiella pneumoniae strain SMU18037509 plasmid unnamed2, complete sequence.
1157	NZ_CP045691	130329	52.58	Klebsiella pneumoniae strain TK421 plasmid pTK421_1, complete sequence.
1158	NZ_CP045692	127353	49.03	Klebsiella pneumoniae strain TK421 plasmid pTK421_2, complete sequence.
1159	NZ_CP045693	30122	47.26	Klebsiella pneumoniae strain TK421 plasmid pTK421_3, complete sequence.
1160	NZ_CP034416	215950	49.87	Klebsiella pneumoniae strain C789 plasmid pVir-CR-hvKP-C789, complete sequence.
1161	NZ_CP034417	128299	53.86	Klebsiella pneumoniae strain C789 plasmid pKPC-CR-hvKP-C789, complete sequence.
1162	NZ_CP034418	10061	55.05	Klebsiella pneumoniae strain C789 plasmid unnamed1, complete sequence.
1163	NZ_CP034419	5596	51.14	Klebsiella pneumoniae strain C789 plasmid unnamed2, complete sequence.
1164	CP034421	274540	50.77	Klebsiella pneumoniae strain C1398 plasmid pVir-CR-hvKP-C1398, complete sequence.
1165	CP034422	21744	47.96	Klebsiella pneumoniae strain C1398 plasmid unnamed1.
1166	CP034423	11225	56.84	Klebsiella pneumoniae strain C1398 plasmid unnamed2.
1167	CP034424	57881	53.06	Klebsiella pneumoniae strain C1398 plasmid pKPC-CR-hvKP-C1398, complete sequence.
1168	NZ_CP041947	47983	46.37	Klebsiella pneumoniae strain KP2 plasmid pKP2_1, complete sequence.
1169	NZ_CP041948	75307	52.17	Klebsiella pneumoniae strain KP2 plasmid pKP2_2, complete sequence.
1170	NZ_CP041949	174723	52.6	Klebsiella pneumoniae strain KP2 plasmid pKP2_3, complete sequence.
1171	NZ_CP041950	5386	41.59	Klebsiella pneumoniae strain KP2 plasmid pKP2_4, complete sequence.
1172	NZ_CP041951	3733	44.66	Klebsiella pneumoniae strain KP2 plasmid pKP2_5, complete sequence.
1173	NZ_CP041952	4507	40.69	Klebsiella pneumoniae strain KP2 plasmid pKP2_6, complete sequence.
1174	NZ_CP041953	55133	52.8	Klebsiella pneumoniae strain KP2 plasmid pKP2_7, complete sequence.
1175	NZ_CP041954	22424	27.81	Klebsiella pneumoniae strain KP2 plasmid pKP2_8, complete sequence.
1176	NZ_CP046382	204070	51.61	Klebsiella pneumoniae strain BD_DM_782 plasmid punnamed1, complete sequence.
1177	NZ_CP046383	150248	49.26	Klebsiella pneumoniae strain BD_DM_782 plasmid punnamed2, complete sequence.
1178	NZ_CP046384	113102	50.55	Klebsiella pneumoniae strain BD_DM_782 plasmid pKP782, complete sequence.
1179	NZ_CP046385	2750	47.71	Klebsiella pneumoniae strain BD_DM_782 plasmid punnamed4.
1180	CP044377	310104	46.84	Klebsiella pneumoniae strain 2018S06-082 plasmid p2018S06-082-1_MCR1, complete sequence.
1181	CP044378	149953	52.39	Klebsiella pneumoniae strain 2018S06-082 plasmid p2018S06-082-2, complete sequence.
1182	CP044379	4653	42.7	Klebsiella pneumoniae strain 2018S06-082 plasmid p2018S06-082-3, complete sequence.
1183	CP044390	148731	53.01	Klebsiella pneumoniae strain 2018N17-066 plasmid p2018N17-066-1, complete sequence.
1184	CP044391	109789	51.41	Klebsiella pneumoniae strain 2018N17-066 plasmid p2018N17-066-2_MCR8, complete sequence.
1185	CP044392	3850	53.45	Klebsiella pneumoniae strain 2018N17-066 plasmid p2018N17-066-3, complete sequence.
1186	CP044369	151915	52	Klebsiella pneumoniae strain 2018C01-046 plasmid p2018C01-046-1_MCR8, complete sequence.
1187	CP044370	111176	49.28	Klebsiella pneumoniae strain 2018C01-046 plasmid p2018C01-046-2, complete sequence.
1188	CP044371	44135	56.86	Klebsiella pneumoniae strain 2018C01-046 plasmid p2018C01-046-3, complete sequence.
1189	CP044372	5682	33.6	Klebsiella pneumoniae strain 2018C01-046 plasmid p2018C01-046-4, complete sequence.
1190	CP044373	5429	51.1	Klebsiella pneumoniae strain 2018C01-046 plasmid p2018C01-046-5, complete sequence.
1191	CP044374	4168	41.53	Klebsiella pneumoniae strain 2018C01-046 plasmid p2018C01-046-6, complete sequence.
1192	CP044375	2926	46.58	Klebsiella pneumoniae strain 2018C01-046 plasmid p2018C01-046-7, complete sequence.
1193	CP044386	317839	46.77	Klebsiella pneumoniae strain 2018C01-239 plasmid p2018C01-239-1_MCR1, complete sequence.
1194	CP044387	144448	52.62	Klebsiella pneumoniae strain 2018C01-239 plasmid p2018C01-239-2, complete sequence.
1195	CP044388	3351	47.87	Klebsiella pneumoniae strain 2018C01-239 plasmid p2018C01-239-3, complete sequence.
1196	CP044394	147709	53.09	Klebsiella pneumoniae strain 2018N16-148 plasmid p2018N16-148-1, complete sequence.
1197	CP044395	92526	51.4	Klebsiella pneumoniae strain 2018N16-148 plasmid p2018N16-148-2_MCR8, complete sequence.
1198	CP044396	4764	44.46	Klebsiella pneumoniae strain 2018N16-148 plasmid p2018N16-148-3, complete sequence.
1199	CP044397	4763	44.47	Klebsiella pneumoniae strain 2018N16-148 plasmid p2018N16-148-4, complete sequence.
1200	CP044381	312615	47.22	Klebsiella pneumoniae strain 2018S07-013 plasmid p2018S07-013-1, complete sequence.
1201	CP044382	123229	52	Klebsiella pneumoniae strain 2018S07-013 plasmid p2018S07-013-2, complete sequence.
1202	CP044383	50621	47.16	Klebsiella pneumoniae strain 2018S07-013 plasmid p2018S07-013-3_MCR3, complete sequence.
1203	CP044384	4167	41.56	Klebsiella pneumoniae strain 2018S07-013 plasmid p2018S07-013-4, complete sequence.
1204	NZ_CP046613	237090	51.69	Klebsiella pneumoniae strain WCGKP294 plasmid pWCGKP294-1, complete sequence.
1205	NZ_CP046614	230910	46.62	Klebsiella pneumoniae strain WCGKP294 plasmid pWCGKP294-2, complete sequence.
1206	NZ_WMHT01000002	198487	52.15	Klebsiella pneumoniae strain CPKp1825 plasmid unnamed1, whole genome shotgun sequence.
1207	NZ_WMHR01000003	100435	52.13	Klebsiella pneumoniae strain CPKp171210 plasmid unnamed1, whole genome shotgun sequence.
1208	NZ_CP046950	204047	51.59	Klebsiella pneumoniae strain BD_DM_914 plasmid punnamed1, complete sequence.
1209	NZ_CP046951	150267	49.25	Klebsiella pneumoniae strain BD_DM_914 plasmid punnamed2, complete sequence.
1210	NZ_CP046952	113105	50.54	Klebsiella pneumoniae strain BD_DM_914 plasmid pKP914, complete sequence.
1211	NZ_CP046953	2750	47.71	Klebsiella pneumoniae strain BD_DM_914 plasmid punnamed4, complete sequence.
1212	NZ_CP046940	153682	51.58	Klebsiella pneumoniae strain BD_DM_697 plasmid punnamed1.
1213	NZ_CP046941	150240	49.26	Klebsiella pneumoniae strain BD_DM_697 plasmid punnamed2.
1214	NZ_CP046942	102826	50.61	Klebsiella pneumoniae strain BD_DM_697 plasmid pKP697.
1215	NZ_CP046943	39437	52.61	Klebsiella pneumoniae strain BD_DM_697 plasmid punnamed4.
1216	NZ_CP046944	18668	45.26	Klebsiella pneumoniae strain BD_DM_697 plasmid punnamed5.
1217	NZ_CP046945	7128	46.53	Klebsiella pneumoniae strain BD_DM_697 plasmid punnamed6.
1218	NZ_CP046946	2750	47.71	Klebsiella pneumoniae strain BD_DM_697 plasmid punnamed7.
1219	NZ_CP046947	959	52.76	Klebsiella pneumoniae strain BD_DM_697 plasmid punnamed8.
1220	NZ_CP047161	127240	54.59	Klebsiella pneumoniae strain KP19-2029 plasmid pKP19-2029-KPC2, complete sequence.
1221	NZ_CP047162	10060	55.06	Klebsiella pneumoniae strain KP19-2029 plasmid pKP19-2029-Col, complete sequence.
1222	NZ_CP032241	219775	50.02	Klebsiella pneumoniae strain XJ-K2 plasmid unnamed1, complete sequence.
1223	NZ_CP032242	96030	53.81	Klebsiella pneumoniae strain XJ-K2 plasmid unnamed2, complete sequence.
1224	NZ_CP032243	84855	54.11	Klebsiella pneumoniae strain XJ-K2 plasmid unnamed3, complete sequence.
1225	NZ_CP047193	219800	50.02	Klebsiella pneumoniae strain Kp36 plasmid unnamed1, complete sequence.
1226	NZ_CP047194	142228	53.51	Klebsiella pneumoniae strain Kp36 plasmid unnamed2, complete sequence.
1227	NZ_CP047195	87117	53.95	Klebsiella pneumoniae strain Kp36 plasmid unnamed3, complete sequence.
1228	NZ_CP047196	12001	55.59	Klebsiella pneumoniae strain Kp36 plasmid unnamed4, complete sequence.
1229	NZ_CP045194	232148	50.97	Klebsiella pneumoniae strain YML0508 plasmid pYML0508_1, complete sequence.
1230	NZ_CP045195	50514	46.27	Klebsiella pneumoniae strain YML0508 plasmid pOXA181_YML0508, complete sequence.
1231	NZ_CP045675	177848	50.49	Klebsiella pneumoniae strain WSD411 plasmid pWSD411_2, complete sequence.
1232	NZ_CP045676	146858	51.49	Klebsiella pneumoniae strain WSD411 plasmid pWSD411_3, complete sequence.
1233	NZ_CP045677	128536	50.05	Klebsiella pneumoniae strain WSD411 plasmid pWSD411_4, complete sequence.
1234	NZ_CP045678	94887	52.16	Klebsiella pneumoniae strain WSD411 plasmid pWSD411_5, complete sequence.
1235	NZ_CP045679	9730	53.22	Klebsiella pneumoniae strain WSD411 plasmid pWSD411_6, complete sequence.
1236	NZ_CP045680	6141	52.19	Klebsiella pneumoniae strain WSD411 plasmid pWSD411_7, complete sequence.
1237	NZ_CP045681	5640	49.96	Klebsiella pneumoniae strain WSD411 plasmid pWSD411_9, complete sequence.
1238	NZ_CP045682	4510	44.72	Klebsiella pneumoniae strain WSD411 plasmid pWSD411_10, complete sequence.
1239	NZ_CP045683	3770	41.94	Klebsiella pneumoniae strain WSD411 plasmid pWSD411_11, complete sequence.
1240	NZ_CP045684	3373	55.2	Klebsiella pneumoniae strain WSD411 plasmid pWSD411_14, complete sequence.
1241	NZ_CP045685	2310	40.87	Klebsiella pneumoniae strain WSD411 plasmid pWSD411_15, complete sequence.
1242	NZ_CP045686	1551	51.64	Klebsiella pneumoniae strain WSD411 plasmid pWSD411_16, complete sequence.
1243	NZ_CP040123	227415	52.72	Klebsiella pneumoniae strain LSH-KPN148 plasmid pLSH-KPN148-1, complete sequence.
1244	NZ_CP040124	72060	51.53	Klebsiella pneumoniae strain LSH-KPN148 plasmid pLSH-KPN148-2, complete sequence.
1245	NZ_CP040125	10060	55.06	Klebsiella pneumoniae strain LSH-KPN148 plasmid pLSH-KPN148-3, complete sequence.
1246	AP018581	75574	54.27	Klebsiella pneumoniae MH15-191M plasmid pMH15-191M_1 DNA, complete genome.
1247	NZ_AP018582	75343	54.29	Klebsiella pneumoniae strain MH13-055M plasmid pMH13-055M_1, complete sequence.
1248	NZ_CP043860	213248	52.37	Klebsiella pneumoniae strain MRK9 plasmid unnamed1.
1249	NZ_CP043861	111781	48.97	Klebsiella pneumoniae strain MRK9 plasmid unnamed2.
1250	NZ_CP043862	67709	52.91	Klebsiella pneumoniae strain MRK9 plasmid unnamed3.
1251	NZ_CP043863	84647	52.42	Klebsiella pneumoniae strain MRK9 plasmid unnamed4.
1252	NZ_CP043864	6060	49.24	Klebsiella pneumoniae strain MRK9 plasmid unnamed5.
1253	NZ_CP039820	172001	53.47	Klebsiella pneumoniae strain C2414 plasmid pC2414-2-KPC, complete sequence.
1254	NZ_CP039821	63046	52.15	Klebsiella pneumoniae strain C2414 plasmid pC2414-3-NDM, complete sequence.
1255	NZ_CP039822	11970	55.58	Klebsiella pneumoniae strain C2414 plasmid pC2414-4, complete sequence.
1256	NZ_CP039809	205652	52.61	Klebsiella pneumoniae strain C2660 plasmid pC2660-2, complete sequence.
1257	NZ_CP039810	153556	53.1	Klebsiella pneumoniae strain C2660 plasmid pC2660-3-KPC, complete sequence.
1258	NZ_CP039811	53097	49.25	Klebsiella pneumoniae strain C2660 plasmid pC2660-4-NDM, complete sequence.
1259	NZ_CP039812	11970	55.57	Klebsiella pneumoniae strain C2660 plasmid pC2660-5, complete sequence.
1260	NZ_LR745046	226671	50.22	Klebsiella pneumoniae isolate Kpn2166 plasmid pVIR_Kpn2166.
1261	NZ_LR745047	100433	53.93	Klebsiella pneumoniae isolate Kpn2166 plasmid pCTX-M15_Kpn2166.
1262	NZ_LR745043	215306	50.44	Klebsiella pneumoniae isolate Klebsiella pneumoniae kpn154 plasmid pVIR_Kpn154.
1263	NZ_LR745044	61761	51.13	Klebsiella pneumoniae isolate Klebsiella pneumoniae kpn154 plasmid pOXA48_Kpn154.
1264	NZ_CP039803	214331	51.66	Klebsiella pneumoniae strain C2972 plasmid pC2972-2, complete sequence.
1265	NZ_CP039804	115858	51.39	Klebsiella pneumoniae strain C2972 plasmid pC2972-3, complete sequence.
1266	NZ_CP039805	97386	53.78	Klebsiella pneumoniae strain C2972 plasmid pC2972-4-KPC, complete sequence.
1267	NZ_CP039806	51995	50.04	Klebsiella pneumoniae strain C2972 plasmid pC2972-5-NDM, complete sequence.
1268	NZ_CP039807	35466	47.76	Klebsiella pneumoniae strain C2972 plasmid pC2972-6, complete sequence.
1269	NZ_CP039814	148657	52.33	Klebsiella pneumoniae strain C2601 plasmid pC2601-2, complete sequence.
1270	NZ_CP039815	97386	53.78	Klebsiella pneumoniae strain C2601 plasmid pC2601-3-KPC, complete sequence.
1271	NZ_CP039816	60391	51.21	Klebsiella pneumoniae strain C2601 plasmid pC2601-4, complete sequence.
1272	NZ_CP039817	51995	50.04	Klebsiella pneumoniae strain C2601 plasmid pC2601-5-NDM, complete sequence.
1273	NZ_CP039818	35466	47.76	Klebsiella pneumoniae strain C2601 plasmid pC2601-6, complete sequence.
1274	NZ_CP039796	169144	52.15	Klebsiella pneumoniae strain C2974 plasmid pC2974-2, complete sequence.
1275	NZ_CP039797	114658	51.36	Klebsiella pneumoniae strain C2974 plasmid pC2974-3, complete sequence.
1276	NZ_CP039798	97466	53.79	Klebsiella pneumoniae strain C2974 plasmid pC2974-4-KPC, complete sequence.
1277	NZ_CP039799	60383	51.22	Klebsiella pneumoniae strain C2974 plasmid pC2974-5, complete sequence.
1278	NZ_CP039800	51995	50.04	Klebsiella pneumoniae strain C2974 plasmid pC2974-6-NDM, complete sequence.
1279	NZ_CP039801	35466	47.75	Klebsiella pneumoniae strain C2974 plasmid pC2974-7, complete sequence.
1280	NZ_CP039824	318848	47.34	Klebsiella pneumoniae strain C2343 plasmid pC2343-2-NDM, complete sequence.
1281	NZ_CP039825	216550	50.42	Klebsiella pneumoniae strain C2343 plasmid pC2343-3, complete sequence.
1282	NZ_CP039826	175540	52.72	Klebsiella pneumoniae strain C2343 plasmid pC2343-4-KPC, complete sequence.
1283	NZ_CP039827	70244	57.15	Klebsiella pneumoniae strain C2343 plasmid pC2343-5, complete sequence.
1284	NZ_CP039829	317231	47.28	Klebsiella pneumoniae strain C2315 plasmid pC2315-2-NDM, complete sequence.
1285	NZ_CP039830	207489	50.04	Klebsiella pneumoniae strain C2315 plasmid pC2315-3, complete sequence.
1286	NZ_CP039831	175540	52.72	Klebsiella pneumoniae strain C2315 plasmid pC2315-4-KPC, complete sequence.
1287	NZ_AP019666	166700	49.84	Klebsiella pneumoniae strain TA6363 plasmid pTMTA63631, complete sequence.
1288	NZ_AP019667	88953	52.9	Klebsiella pneumoniae strain TA6363 plasmid pTMTA63632, complete sequence.
1289	NZ_AP019668	81239	52.11	Klebsiella pneumoniae strain TA6363 plasmid pTMTA63633, complete sequence.
1290	NZ_CP040859	60832	52.26	Klebsiella pneumoniae strain Xen39 plasmid unnamed1, complete sequence.
1291	NZ_CP040860	5840	48.54	Klebsiella pneumoniae strain Xen39 plasmid unnamed2, complete sequence.
1292	NZ_CP040862	263991	53	Klebsiella pneumoniae strain Xen39 plasmid unnamed3, complete sequence.
1293	NZ_CP047634	174647	53.19	Klebsiella pneumoniae strain K2606 plasmid unnamed1, complete sequence.
1294	NZ_CP047635	138314	49.79	Klebsiella pneumoniae strain K2606 plasmid unnamed2, complete sequence.
1295	NZ_CP047636	109004	49.07	Klebsiella pneumoniae strain K2606 plasmid unnamed3, complete sequence.
1296	NZ_CP047637	70729	52.26	Klebsiella pneumoniae strain K2606 plasmid unnamed4, complete sequence.
1297	NZ_CP047638	10077	55.12	Klebsiella pneumoniae strain K2606 plasmid unnamed5, complete sequence.
1298	NZ_CP047337	345655	52.28	Klebsiella pneumoniae strain 2019036D plasmid p2019036D-mcr8-345kb, complete sequence.
1299	NZ_CP047338	50845	54.59	Klebsiella pneumoniae strain 2019036D plasmid p2019036D-50kb, complete sequence.
1300	NZ_CP047339	35955	48.47	Klebsiella pneumoniae strain 2019036D plasmid p2019036D-35kb, complete sequence.
1301	NZ_CP048938	127792	49.82	Klebsiella pneumoniae strain 20467 plasmid p1, complete sequence.
1302	NZ_CP048940	63589	51.22	Klebsiella pneumoniae strain 20467 plasmid p2, complete sequence.
1303	NZ_CP048948	8351	56.95	Klebsiella pneumoniae strain 20467 plasmid p3, complete sequence.
1304	NZ_CP048952	4897	56.57	Klebsiella pneumoniae strain 20467 plasmid p4, complete sequence.
1305	NZ_CP034322	150094	51.57	Klebsiella pneumoniae strain 33 plasmid pK033_1, complete sequence.
1306	NZ_CP034360	157844	56.51	Klebsiella pneumoniae strain 39 plasmid pK039_1, complete sequence.
1307	NZ_CP034361	142041	51.87	Klebsiella pneumoniae strain 39 plasmid pK039_2, complete sequence.
1308	NZ_CP034362	120023	51.64	Klebsiella pneumoniae strain 39 plasmid pK039_3, complete sequence.
1309	NZ_CP034317	265109	58.17	Klebsiella pneumoniae strain 6 plasmid pK006_1.
1310	NZ_CP034318	208661	55.93	Klebsiella pneumoniae strain 6 plasmid pK006_2, complete sequence.
1311	NZ_CP034319	143593	51.91	Klebsiella pneumoniae strain 6 plasmid pK006_3, complete sequence.
1312	NZ_CP034320	8711	56.56	Klebsiella pneumoniae strain 6 plasmid pK006_4, complete sequence.
1313	NZ_SBIL01000004	135643	52.03	Klebsiella pneumoniae strain 20 plasmid pK020_2, whole genome shotgun sequence.
1314	NZ_SBIL01000005	4163	45.78	Klebsiella pneumoniae strain 20 plasmid pK020_3, whole genome shotgun sequence.
1315	NZ_SBIL01000007	1970	44.31	Klebsiella pneumoniae strain 20 plasmid pK020_4, whole genome shotgun sequence.
1316	NZ_RSEZ01000005	146262	51.79	Klebsiella pneumoniae strain 12 plasmid pK012_2, whole genome shotgun sequence.
1317	NZ_CP045264	129252	54.46	Klebsiella pneumoniae strain 16HN-263 plasmid p16HN-263_KPC, complete sequence.
1318	NZ_CP045265	10060	55.06	Klebsiella pneumoniae strain 16HN-263 plasmid p16HN-263_2, complete sequence.
1319	NZ_CP045266	5596	51.14	Klebsiella pneumoniae strain 16HN-263 plasmid p16HN-263_3, complete sequence.
1320	NZ_CP049605	224442	52.37	Klebsiella pneumoniae strain Kp8701 plasmid unnamed, complete sequence.
1321	NZ_CP040039	151220	51.3	Klebsiella pneumoniae strain KPC160125 plasmid pIncC-L125.
1322	NZ_CP040024	155920	51.17	Klebsiella pneumoniae strain KPC160132 plasmid pIncC-L132, complete sequence.
1323	NZ_CP040025	150325	51.46	Klebsiella pneumoniae strain KPC160132 plasmid pKpn3-L132, complete sequence.
1324	NZ_CP040026	109938	49.26	Klebsiella pneumoniae strain KPC160132 plasmid pIncFI-L132, complete sequence.
1325	NZ_CP040027	4938	51.5	Klebsiella pneumoniae strain KPC160132 plasmid pCol4401-L132, complete sequence.
1326	NZ_CP040029	176345	51.9	Klebsiella pneumoniae strain KPC160121 plasmid pIncC-L121, complete sequence.
1327	NZ_CP040030	148625	51.5	Klebsiella pneumoniae strain KPC160121 plasmid pQnr-L121, complete sequence.
1328	NZ_CP040031	65499	51.42	Klebsiella pneumoniae strain KPC160121 plasmid pOXA48-L121, complete sequence.
1329	NZ_CP040032	4938	51.5	Klebsiella pneumoniae strain KPC160121 plasmid pCol4401-L121, complete sequence.
1330	NZ_CP040034	176345	51.9	Klebsiella pneumoniae strain KPC160117 plasmid pIncC-L117, complete sequence.
1331	NZ_CP040035	148625	51.5	Klebsiella pneumoniae strain KPC160117 plasmid pQnr-L117, complete sequence.
1332	NZ_CP040036	65499	51.43	Klebsiella pneumoniae strain KPC160117 plasmid pOXA48-L117, complete sequence.
1333	NZ_CP040037	4938	51.5	Klebsiella pneumoniae strain KPC160117 plasmid pCol4401-L117, complete sequence.
1334	CP050281	237416	49.82	Klebsiella pneumoniae strain 9949 plasmid unnamed1, complete sequence.
1335	CP050282	185429	51.43	Klebsiella pneumoniae strain 9949 plasmid unnamed2, complete sequence.
1336	CP050283	114400	53.8	Klebsiella pneumoniae strain 9949 plasmid unnamed3, complete sequence.
1337	CP050284	16223	55.31	Klebsiella pneumoniae strain 9949 plasmid unnamed4, complete sequence.
1338	CP050276	404774	50.42	Klebsiella pneumoniae strain 10553 plasmid unnamed1, complete sequence.
1339	CP050277	20300	47.87	Klebsiella pneumoniae strain 10553 plasmid unnamed2, complete sequence.
1340	CP050278	113516	50.74	Klebsiella pneumoniae strain 10553 plasmid unnamed3, complete sequence.
1341	CP050279	96437	53.26	Klebsiella pneumoniae strain 10553 plasmid unnamed4, complete sequence.
1342	CP050286	103455	50.99	Klebsiella pneumoniae strain 9630 plasmid unnamed1, complete sequence.
1343	CP050287	128107	49.09	Klebsiella pneumoniae strain 9630 plasmid unnamed2, complete sequence.
1344	CP050288	93415	54.39	Klebsiella pneumoniae strain 9630 plasmid unnamed3, complete sequence.
1345	NZ_CP050361	107451	52.98	Klebsiella pneumoniae strain 47733 plasmid p47733_ARR2, complete sequence.
1346	NZ_CP050362	2101	47.17	Klebsiella pneumoniae strain 47733 plasmid p47733_COLBS512, complete sequence.
1347	NZ_CP050363	1546	51.49	Klebsiella pneumoniae strain 47733 plasmid p47733_COLMG828, complete sequence.
1348	NZ_CP050364	119981	52.96	Klebsiella pneumoniae strain 47733 plasmid p47733_CTX_M_15, complete sequence.
1349	NZ_CP050365	115360	49.37	Klebsiella pneumoniae strain 47733 plasmid p47733_IncFIB, complete sequence.
1350	NZ_CP050366	55119	52.84	Klebsiella pneumoniae strain 47733 plasmid p47733L, complete sequence.
1351	NZ_CP050367	103085	52.44	Klebsiella pneumoniae strain 47733 plasmid p47733_NDM_5, complete sequence.
1352	NZ_CP050368	6812	53.1	Klebsiella pneumoniae strain 47733 plasmid p47733_OXA_181, complete sequence.
1353	NZ_CP050369	4715	41.1	Klebsiella pneumoniae strain 47733 plasmid p47733S, complete sequence.
1354	NZ_CP050370	2056	56.57	Klebsiella pneumoniae strain 47733 plasmid p47733_COL_PVC, complete sequence.
1355	NZ_CP050372	76387	52.51	Klebsiella pneumoniae strain 50595 plasmid p50595_ERM, complete sequence.
1356	NZ_CP050373	127925	51.74	Klebsiella pneumoniae strain 50595 plasmid p50595_IncFII, complete sequence.
1357	NZ_CP050374	193462	53.96	Klebsiella pneumoniae strain 50595 plasmid p50595_NDM_1, complete sequence.
1358	NZ_CP050375	51140	46.3	Klebsiella pneumoniae strain 50595 plasmid p50595_OXA_181, complete sequence.
1359	NZ_CP050377	1565	50.8	Klebsiella pneumoniae strain 51015 plasmid p51015, complete sequence.
1360	NZ_CP050378	18651	55.11	Klebsiella pneumoniae strain 51015 plasmid p51015_COL_RNAI, complete sequence.
1361	NZ_CP050379	225540	52.36	Klebsiella pneumoniae strain 51015 plasmid p51015_CTX_M_15, complete sequence.
1362	NZ_CP050380	353810	47.02	Klebsiella pneumoniae strain 51015 plasmid p51015_NDM_1, complete sequence.
1363	NZ_CP050381	71402	52.71	Klebsiella pneumoniae strain 51015 plasmid p51015_OXA_244, complete sequence.
1364	NZ_CP050456	9293	55.16	Klebsiella pneumoniae strain NMI4661_17 plasmid pKRA_Col_RNAI, complete sequence.
1365	NZ_CP050457	146725	53.04	Klebsiella pneumoniae strain NMI4661_17 plasmid pKRA_IncIncFIB.
1366	NZ_CP050458	6223	64.12	Klebsiella pneumoniae strain NMI4661_17 plasmid pKRA_IncQ2-like, complete sequence.
1367	NZ_CP050830	222783	50.05	Klebsiella pneumoniae strain Bckp067 plasmid pBckp067, complete sequence.
1368	NZ_CP050827	186278	50.33	Klebsiella pneumoniae strain Bckp212 plasmid pBckp212-1, complete sequence.
1369	NZ_CP050828	11262	52.4	Klebsiella pneumoniae strain Bckp212 plasmid pBckp212-2, complete sequence.
1370	NZ_CP050823	157903	50.63	Klebsiella pneumoniae strain Bckp091 plasmid pBckp091-1, complete sequence.
1371	NZ_CP050824	4678	54.92	Klebsiella pneumoniae strain Bckp091 plasmid pBckp091-2, complete sequence.
1372	NZ_CP050825	1978	56.37	Klebsiella pneumoniae strain Bckp091 plasmid pBckp091-3, complete sequence.
1373	NZ_CP050844	223022	49.9	Klebsiella pneumoniae strain Bckp186 plasmid pBckp186, complete sequence.
1374	NZ_CP050841	97812	49.38	Klebsiella pneumoniae strain Bckp101 plasmid pBckp101-1, complete sequence.
1375	NZ_CP050842	6063	42.69	Klebsiella pneumoniae strain Bckp101 plasmid pBckp101-2, complete sequence.
1376	NZ_CP050835	340492	48.45	Klebsiella pneumoniae strain Bckp021 plasmid pBckp021-1, complete sequence.
1377	NZ_CP050836	237942	51.44	Klebsiella pneumoniae strain Bckp021 plasmid pBckp021-2, complete sequence.
1378	NZ_CP050837	136867	51.23	Klebsiella pneumoniae strain Bckp021 plasmid pBckp021-3, complete sequence.
1379	NZ_CP050838	8522	54	Klebsiella pneumoniae strain Bckp021 plasmid pBckp021-4, complete sequence.
1380	NZ_CP050839	4919	33.85	Klebsiella pneumoniae strain Bckp021 plasmid pBckp021-5, complete sequence.
1381	NZ_CP050846	57277	51.63	Klebsiella pneumoniae strain Bckp206 plasmid pBckp206-1, complete sequence.
1382	NZ_CP050847	107922	49.22	Klebsiella pneumoniae strain Bckp206 plasmid pBckp206-2, complete sequence.
1383	NZ_CP042975	270776	50.94	Klebsiella pneumoniae strain KPN55602 plasmid pK55602_1, complete sequence.
1384	NZ_CP042976	43296	47.65	Klebsiella pneumoniae strain KPN55602 plasmid pK55602_2, complete sequence.
1385	NZ_CP050859	59764	52.41	Klebsiella pneumoniae strain SCH6109 plasmid pSCH6109-NDM, complete sequence.
1386	NZ_CP050860	242628	51.37	Klebsiella pneumoniae strain SCH6109 plasmid pSCH6109-Vir, complete sequence.
1387	NZ_CP052037	207560	50.16	Klebsiella pneumoniae strain KPN41053 plasmid pKPN41953, complete sequence.
1388	NZ_LR792629	160760	49.85	Klebsiella pneumoniae isolate SB5881 plasmid 2.
1389	NZ_LR792630	95086	49.99	Klebsiella pneumoniae isolate SB5881 plasmid 1.
1390	NZ_LR792631	3767	43.08	Klebsiella pneumoniae isolate SB5881 plasmid 3.
1391	NZ_AP023149	111317	49.11	Klebsiella pneumoniae strain SMKP03 plasmid pSMKP03L, complete sequence.
1392	NZ_AP023150	86902	52.54	Klebsiella pneumoniae strain SMKP03 plasmid pSMKP03M, complete sequence.
1393	NZ_AP023151	54548	51.83	Klebsiella pneumoniae strain SMKP03 plasmid pSMKP03S, complete sequence.
1394	NZ_SWIQ01000257	56321	53.84	Klebsiella pneumoniae strain C1-94 plasmid pIncN_C1-94_KPC, whole genome shotgun sequence.
1395	NZ_CP053365	329160	52.24	Klebsiella pneumoniae strain BA2275 plasmid p1, complete sequence.
1396	NZ_CP053366	40446	51.63	Klebsiella pneumoniae strain BA2275 plasmid p2, complete sequence.
1397	NZ_CP053367	3404	45.83	Klebsiella pneumoniae strain BA2275 plasmid p_unnamed_2_VBA2275.
1398	NZ_CP053368	3036	42.89	Klebsiella pneumoniae strain BA2275 plasmid p_unnamed_1_VBA2275.
1399	NZ_CP042883	194856	52.19	Klebsiella pneumoniae strain NMBU-W07E18 plasmid pNMBU-W07E18_01, complete sequence.
1400	NZ_CP042884	1552	51.74	Klebsiella pneumoniae strain NMBU-W07E18 plasmid pNMBU-W07E18_02, complete sequence.
1401	NZ_CP054064	211588	49.64	Klebsiella pneumoniae strain WSHvKP plasmid pSWHvKp, complete sequence.
1402	NZ_JABSUB010000001	168478	52.81	Klebsiella pneumoniae strain PVT01 plasmid pPVT01_P1, whole genome shotgun sequence.
1403	NZ_JABSUB010000002	76602	52.5	Klebsiella pneumoniae strain PVT01 plasmid pPVT01_P2, whole genome shotgun sequence.
1404	NZ_JABSUB010000003	54609	52.94	Klebsiella pneumoniae strain PVT01 plasmid pPVT01_P3, whole genome shotgun sequence.
1405	NZ_JABSUB010000004	31765	41.33	Klebsiella pneumoniae strain PVT01 plasmid pPVT01_P4, whole genome shotgun sequence.
1406	NZ_JABSUB010000005	5252	49.7	Klebsiella pneumoniae strain PVT01 plasmid pPVT01_P5, whole genome shotgun sequence.
1407	NZ_JABSUB010000006	4163	45.69	Klebsiella pneumoniae strain PVT01 plasmid pPVT01_P6, whole genome shotgun sequence.
1408	NZ_JABSUB010000007	3559	42.43	Klebsiella pneumoniae strain PVT01 plasmid pPVT01_P7, whole genome shotgun sequence.
1409	NZ_CP054304	216803	52.35	Klebsiella pneumoniae strain MS14393 plasmid pMS14393A, complete sequence.
1410	NZ_CP054305	125232	51.71	Klebsiella pneumoniae strain MS14393 plasmid pMS14393B, complete sequence.
1411	NZ_CP054265	168717	52.65	Klebsiella pneumoniae strain 39427 plasmid pKPN39427.1, complete sequence.
1412	NZ_CP054266	89626	53.59	Klebsiella pneumoniae strain 39427 plasmid pKPN39427.2, complete sequence.
1413	NZ_CP054267	57419	48.46	Klebsiella pneumoniae strain 39427 plasmid pKPN39427.3, complete sequence.
1414	NZ_CP054751	195028	50.39	Klebsiella pneumoniae strain KP20194c3 plasmid pKP20194c3-p1, complete sequence.
1415	NZ_CP054752	133772	53.32	Klebsiella pneumoniae strain KP20194c3 plasmid pKP20194c3-p2, complete sequence.
1416	NZ_CP054753	87095	53.95	Klebsiella pneumoniae strain KP20194c3 plasmid pKP20194c3-p3, complete sequence.
1417	NZ_CP054754	11970	55.59	Klebsiella pneumoniae strain KP20194c3 plasmid pKP20194c3-p4, complete sequence.
1418	NZ_CP054755	5596	51.13	Klebsiella pneumoniae strain KP20194c3 plasmid pKP20194c3-p5, complete sequence.
1419	NZ_CP054745	195025	50.39	Klebsiella pneumoniae strain KP20194c4 plasmid pKP20194c4-p1, complete sequence.
1420	NZ_CP054746	133772	53.32	Klebsiella pneumoniae strain KP20194c4 plasmid pKP20194c4-p2, complete sequence.
1421	NZ_CP054747	87095	53.95	Klebsiella pneumoniae strain KP20194c4 plasmid pKP20194c4-p3, complete sequence.
1422	NZ_CP054748	11971	55.61	Klebsiella pneumoniae strain KP20194c4 plasmid pKP20194c4-p4, complete sequence.
1423	NZ_CP054749	5596	51.13	Klebsiella pneumoniae strain KP20194c4 plasmid pKP20194c4-p5, complete sequence.
1424	NZ_CP054763	195077	50.4	Klebsiella pneumoniae strain KP20194b2 plasmid pKP20194b2-p1, complete sequence.
1425	NZ_CP054764	133772	53.32	Klebsiella pneumoniae strain KP20194b2 plasmid pKP20194b2-p2, complete sequence.
1426	NZ_CP054765	87095	53.95	Klebsiella pneumoniae strain KP20194b2 plasmid pKP20194b2-p3, complete sequence.
1427	NZ_CP054766	11970	55.59	Klebsiella pneumoniae strain KP20194b2 plasmid pKP20194b2-p4, complete sequence.
1428	NZ_CP054767	5596	51.13	Klebsiella pneumoniae strain KP20194b2 plasmid pKP20194b2-p5, complete sequence.
1429	NZ_CP054739	195034	50.39	Klebsiella pneumoniae strain KP20194c5 plasmid pKP20194c5-p1, complete sequence.
1430	NZ_CP054740	123177	53.61	Klebsiella pneumoniae strain KP20194c5 plasmid pKP20194c5-p2, complete sequence.
1431	NZ_CP054741	87095	53.95	Klebsiella pneumoniae strain KP20194c5 plasmid pKP20194c5-p3, complete sequence.
1432	NZ_CP054742	11970	55.59	Klebsiella pneumoniae strain KP20194c5 plasmid pKP20194c5-p4, complete sequence.
1433	NZ_CP054743	5596	51.13	Klebsiella pneumoniae strain KP20194c5 plasmid pKP20194c5-p5, complete sequence.
1434	NZ_CP054757	195024	50.39	Klebsiella pneumoniae strain KP20194c plasmid pKP20194c-p1, complete sequence.
1435	NZ_CP054758	123177	53.61	Klebsiella pneumoniae strain KP20194c plasmid pKP20194c-p2, complete sequence.
1436	NZ_CP054759	87095	53.95	Klebsiella pneumoniae strain KP20194c plasmid pKP20194c-p3, complete sequence.
1437	NZ_CP054760	11970	55.59	Klebsiella pneumoniae strain KP20194c plasmid pKP20194c-p4, complete sequence.
1438	NZ_CP054761	5596	51.13	Klebsiella pneumoniae strain KP20194c plasmid pKP20194c-p5, complete sequence.
1439	NZ_CP054721	194901	50.39	Klebsiella pneumoniae strain KP20194f plasmid pKP20194f-p1, complete sequence.
1440	NZ_CP054722	133772	53.32	Klebsiella pneumoniae strain KP20194f plasmid pKP20194f-p2, complete sequence.
1441	NZ_CP054723	87095	53.95	Klebsiella pneumoniae strain KP20194f plasmid pKP20194f-p3, complete sequence.
1442	NZ_CP054724	11970	55.59	Klebsiella pneumoniae strain KP20194f plasmid pKP20194f-p4, complete sequence.
1443	NZ_CP054725	5596	51.13	Klebsiella pneumoniae strain KP20194f plasmid pKP20194f-p5, complete sequence.
1444	NZ_CP054733	194896	50.39	Klebsiella pneumoniae strain KP20194d plasmid pKP20194d-p1, complete sequence.
1445	NZ_CP054734	123177	53.61	Klebsiella pneumoniae strain KP20194d plasmid pKP20194d-p2, complete sequence.
1446	NZ_CP054735	87095	53.95	Klebsiella pneumoniae strain KP20194d plasmid pKP20194d-p3, complete sequence.
1447	NZ_CP054736	11970	55.59	Klebsiella pneumoniae strain KP20194d plasmid pKP20194d-p4, complete sequence.
1448	NZ_CP054737	5596	51.13	Klebsiella pneumoniae strain KP20194d plasmid pKP20194d-p5, complete sequence.
1449	NZ_CP054727	195027	50.39	Klebsiella pneumoniae strain KP20194e plasmid pKP20194e-p1, complete sequence.
1450	NZ_CP054728	133772	53.32	Klebsiella pneumoniae strain KP20194e plasmid pKP20194e-p2, complete sequence.
1451	NZ_CP054729	87095	53.95	Klebsiella pneumoniae strain KP20194e plasmid pKP20194e-p3, complete sequence.
1452	NZ_CP054730	11970	55.59	Klebsiella pneumoniae strain KP20194e plasmid pKP20194e-p4, complete sequence.
1453	NZ_CP054731	5596	51.13	Klebsiella pneumoniae strain KP20194e plasmid pKP20194e-p5, complete sequence.
1454	NZ_CP054781	195031	50.39	Klebsiella pneumoniae strain KP20194a plasmid pKP20194a-p1, complete sequence.
1455	NZ_CP054782	133771	53.32	Klebsiella pneumoniae strain KP20194a plasmid pKP20194a-p2, complete sequence.
1456	NZ_CP054783	87095	53.95	Klebsiella pneumoniae strain KP20194a plasmid pKP20194a-p3, complete sequence.
1457	NZ_CP054784	11970	55.59	Klebsiella pneumoniae strain KP20194a plasmid pKP20194a-p4, complete sequence.
1458	NZ_CP054785	5596	51.13	Klebsiella pneumoniae strain KP20194a plasmid pKP20194a-p5, complete sequence.
1459	NZ_CP054775	195030	50.39	Klebsiella pneumoniae strain KP20194a2 plasmid pKP20194a2-p1, complete sequence.
1460	NZ_CP054776	133772	53.32	Klebsiella pneumoniae strain KP20194a2 plasmid pKP20194a2-p2, complete sequence.
1461	NZ_CP054777	87095	53.95	Klebsiella pneumoniae strain KP20194a2 plasmid pKP20194a2-p3, complete sequence.
1462	NZ_CP054778	15931	57.71	Klebsiella pneumoniae strain KP20194a2 plasmid pKP20194a2-p4, complete sequence.
1463	NZ_CP054779	5596	51.13	Klebsiella pneumoniae strain KP20194a2 plasmid pKP20194a2-p5, complete sequence.
1464	NZ_CP054769	195034	50.39	Klebsiella pneumoniae strain KP20194b plasmid pKP20194b-p1, complete sequence.
1465	NZ_CP054770	133772	53.32	Klebsiella pneumoniae strain KP20194b plasmid pKP20194b-p2, complete sequence.
1466	NZ_CP054771	87095	53.95	Klebsiella pneumoniae strain KP20194b plasmid pKP20194b-p3, complete sequence.
1467	NZ_CP054772	11970	55.59	Klebsiella pneumoniae strain KP20194b plasmid pKP20194b-p4, complete sequence.
1468	NZ_CP054773	5596	51.13	Klebsiella pneumoniae strain KP20194b plasmid pKP20194b-p5, complete sequence.
1469	NZ_CP040180	131019	51.8	Klebsiella pneumoniae strain LSH-KPN25 plasmid pLSH-KPN25-1, complete sequence.
1470	NZ_CP040181	10060	55.06	Klebsiella pneumoniae strain LSH-KPN25 plasmid pLSH-KPN25-2, complete sequence.
1471	NZ_CP043970	208462	52.97	Klebsiella pneumoniae strain D1 plasmid pKPN3-like.
1472	NZ_CP043971	113639	53.93	Klebsiella pneumoniae strain D1 plasmid pKPC.
1473	NZ_CP043972	13636	53.7	Klebsiella pneumoniae strain D1 plasmid pColE.
1474	NZ_AP018579	148825	51.28	Klebsiella pneumoniae strain MH15-258M plasmid pMH15-258M_1, complete sequence.
1475	NZ_AP018577	147799	51.33	Klebsiella pneumoniae strain MH15-289M plasmid pMH15-289M_1, complete sequence.
1476	NZ_AP018580	75448	54.27	Klebsiella pneumoniae strain MH15-208H plasmid pMH15-208H_1, complete sequence.
1477	NZ_AP018578	147729	51.29	Klebsiella pneumoniae strain MH16-398D plasmid pMH16-398D_1, complete sequence.
1478	NZ_AP018584	105592	53.76	Klebsiella pneumoniae strain MH16-335M plasmid pMH16-335M_1, complete sequence.
1479	NZ_AP018583	345739	48.8	Klebsiella pneumoniae strain MH16-390M plasmid pMH16-390M_1, complete sequence.
1480	NZ_CP049891	324283	50.67	Klebsiella pneumoniae strain k9 plasmid pk9, complete sequence.
1481	CP056025	211775	52.9	Klebsiella pneumoniae strain 39428 plasmid pKPN39428.1, complete sequence.
1482	CP056026	119204	53.84	Klebsiella pneumoniae strain 39428 plasmid pKPN39428.2, complete sequence.
1483	CP056027	39424	42.69	Klebsiella pneumoniae strain 39428 plasmid pKPN39428.3, complete sequence.
1484	CP056028	13841	53.68	Klebsiella pneumoniae strain 39428 plasmid pKPN39428.4, complete sequence.
1485	NZ_CP039946	54251	53.9	Klebsiella pneumoniae strain 19KM28 plasmid pMBR_DHA-1_1C_19KM28, complete sequence.
1486	NZ_CP039947	63589	51.22	Klebsiella pneumoniae strain 19KM28 plasmid pMBR_OXA-48_19KM28, complete sequence.
1487	NZ_CP039943	54473	53.96	Klebsiella pneumoniae strain 18KM2813 plasmid pMBR_DHA-1_1C_18KM2813, complete sequence.
1488	NZ_CP039944	63589	51.22	Klebsiella pneumoniae strain 18KM2813 plasmid pMBR_OXA-48_18KM2813, complete sequence.
1489	NZ_CP039949	56374	53.89	Klebsiella pneumoniae strain 19KM57 plasmid pMBR_DHA-1_2C_19KM57, complete sequence.
1490	NZ_CP039950	63589	51.22	Klebsiella pneumoniae strain 19KM57 plasmid pMBR_OXA-48_19KM57, complete sequence.
1491	NZ_CP039940	54444	53.95	Klebsiella pneumoniae strain 18KM2517 plasmid pMBR_DHA-1_1CV2_18KM2517, complete sequence.
1492	NZ_CP039941	63589	51.22	Klebsiella pneumoniae strain 18KM2517 plasmid pMBR_OXA-48_18KM2517, complete sequence.
1493	NZ_CP039961	54467	53.96	Klebsiella pneumoniae strain EAN40 plasmid pMBR_DHA-1_1C_EAN40, complete sequence.
1494	NZ_CP039962	63589	51.22	Klebsiella pneumoniae strain EAN40 plasmid pMBR_OXA-48_EAN40, complete sequence.
1495	NZ_CP039958	54469	53.97	Klebsiella pneumoniae strain EAN23 plasmid pMBR_DHA-1_1C_EAN23, complete sequence.
1496	NZ_CP039959	63589	51.22	Klebsiella pneumoniae strain EAN23 plasmid pMBR_OXA-48_EAN23, complete sequence.
1497	NZ_CP039937	54473	53.97	Klebsiella pneumoniae strain 18KM1950 plasmid pMBR_DHA-1_1C_18KM1950, complete sequence.
1498	NZ_CP039938	63589	51.22	Klebsiella pneumoniae strain 18KM1950 plasmid pMBR_OXA-48_18KM1950, complete sequence.
1499	NZ_CP039952	156332	52.13	Klebsiella pneumoniae strain 18KM2445b plasmid pMBR_CTX-M-15_18KM2445b, complete sequence.
1500	NZ_CP039953	63589	51.22	Klebsiella pneumoniae strain 18KM2445b plasmid pMBR_OXA-48_18KM2445b, complete sequence.
1501	NZ_CP039955	156332	52.13	Klebsiella pneumoniae strain AR142_2b plasmid pMBR_CTX-M-15_AR142_2b, complete sequence.
1502	NZ_CP039956	63589	51.22	Klebsiella pneumoniae strain AR142_2b plasmid pMBR_OXA-48_AR142_2b, complete sequence.
1503	NZ_LR025100	63589	51.22	Klebsiella pneumoniae isolate EC-12536 plasmid pOXA-48_A12536, complete sequence.
1504	NZ_CP053766	307718	46.99	Klebsiella pneumoniae strain BA10835 plasmid pvirulence_VBA10835, complete sequence.
1505	NZ_CP053767	211810	52.35	Klebsiella pneumoniae strain BA10835 plasmid pIncFIBK, complete sequence.
1506	NZ_CP053768	97846	52.89	Klebsiella pneumoniae strain BA10835 plasmid pIncFII, complete sequence.
1507	NZ_CP053769	9730	53.22	Klebsiella pneumoniae strain BA10835 plasmid pColRNAI, complete sequence.
1508	NZ_CP053770	1702	37.49	Klebsiella pneumoniae strain BA10835 plasmid punnamed_VBA10835, complete sequence.
1509	NZ_CP053772	317680	47.08	Klebsiella pneumoniae strain BP3636 plasmid pvirulence_VBP3636, complete sequence.
1510	NZ_CP053773	105455	51.03	Klebsiella pneumoniae strain BP3636 plasmid pIncFIBK, complete sequence.
1511	NZ_CP053774	11154	51.83	Klebsiella pneumoniae strain BP3636 plasmid pColKP3_1, complete sequence.
1512	NZ_CP053775	9730	53.22	Klebsiella pneumoniae strain BP3636 plasmid pColRNAI, complete sequence.
1513	NZ_CP053776	8811	52.31	Klebsiella pneumoniae strain BP3636 plasmid pColKP3_2.
1514	NZ_CP053777	8051	50.48	Klebsiella pneumoniae strain BP3636 plasmid pColKP3_3.
1515	NZ_CP053778	6030	52.04	Klebsiella pneumoniae strain BP3636 plasmid pColKP3_4.
1516	NZ_CP053779	5850	51.15	Klebsiella pneumoniae strain BP3636 plasmid punnamed_1_VBP3636.
1517	NZ_CP053780	4167	41.42	Klebsiella pneumoniae strain BP3636 plasmid punnamed_2_VBP3636.
1518	NZ_CP049951	63589	51.22	Klebsiella pneumoniae strain 19KM1053 plasmid pMBR_OXA-48, complete sequence.
1519	NZ_CP049952	37432	54.97	Klebsiella pneumoniae strain 19KM1053 plasmid pMBR_DHA-1_1CV3, complete sequence.
1520	NZ_CP049948	63589	51.22	Klebsiella pneumoniae strain 19KM267 plasmid pMBR_OXA-48, complete sequence.
1521	NZ_CP049949	43417	55.01	Klebsiella pneumoniae strain 19KM267 plasmid pMBR_DHA-1_1CV2, complete sequence.
1522	NZ_CP049954	63589	51.22	Klebsiella pneumoniae strain 19KM1109 plasmid pMBR_OXA-48, complete sequence.
1523	NZ_CP049955	54471	53.97	Klebsiella pneumoniae strain 19KM1109 plasmid pMBR_DHA-1_1C, complete sequence.
1524	NZ_CP049717	190737	52.57	Klebsiella pneumoniae strain 11KM256 plasmid pMBR_F, complete sequence.
1525	NZ_CP049718	55778	53.57	Klebsiella pneumoniae strain 11KM256 plasmid pMBR_DHA-1_1CO, complete sequence.
1526	NZ_CP049720	204699	52.37	Klebsiella pneumoniae strain 06KM907 plasmid pMBR_F_DHA-1, complete sequence.
1527	NZ_CP058961	108036	53.47	Klebsiella pneumoniae strain ZZW20 plasmid pZZW20-108K, complete sequence.
1528	NZ_CP058962	88061	50.17	Klebsiella pneumoniae strain ZZW20 plasmid pZZW20-88K, complete sequence.
1529	NZ_CP058963	4436	45.04	Klebsiella pneumoniae strain ZZW20 plasmid pZZW20-4.4K, complete sequence.
1530	NZ_CP058964	4232	44.59	Klebsiella pneumoniae strain ZZW20 plasmid pZZW20-4.2K, complete sequence.
1531	NZ_CP058965	3508	41.82	Klebsiella pneumoniae strain ZZW20 plasmid pZZW20-3.5K, complete sequence.
1532	NZ_CP058966	2458	48.41	Klebsiella pneumoniae strain ZZW20 plasmid pZZW20-2.4K, complete sequence.
1533	NZ_AP023265	217495	52.36	Klebsiella pneumoniae strain KAM260 plasmid pKAM260_1, complete sequence.
1534	NZ_AP023266	114591	53.61	Klebsiella pneumoniae strain KAM260 plasmid pKAM260_2, complete sequence.
1535	NZ_AP023267	66443	52.93	Klebsiella pneumoniae strain KAM260 plasmid pKAM260_3, complete sequence.
1536	NZ_CP055510	333723	52.83	Klebsiella pneumoniae strain RHBSTW-00472 plasmid unnamed.
1537	NZ_CP055511	115055	49.63	Klebsiella pneumoniae strain RHBSTW-00472 plasmid pRHBSTW-00472_3, complete sequence.
1538	NZ_CP055512	95633	52.91	Klebsiella pneumoniae strain RHBSTW-00472 plasmid pRHBSTW-00472_4, complete sequence.
1539	NZ_CP055513	35237	49.07	Klebsiella pneumoniae strain RHBSTW-00472 plasmid pRHBSTW-00472_5, complete sequence.
1540	NZ_CP055514	4184	44.55	Klebsiella pneumoniae strain RHBSTW-00472 plasmid pRHBSTW-00472_6, complete sequence.
1541	NZ_CP055515	2927	46.4	Klebsiella pneumoniae strain RHBSTW-00472 plasmid pRHBSTW-00472_7, complete sequence.
1542	NZ_CP055516	1919	51.33	Klebsiella pneumoniae strain RHBSTW-00472 plasmid pRHBSTW-00472_8, complete sequence.
1543	NZ_CP059313	4167	41.49	Klebsiella pneumoniae strain Kp46564 plasmid pKp46564-4, complete sequence.
1544	NZ_CP059314	49681	53.03	Klebsiella pneumoniae strain Kp46564 plasmid pKp46564-3, complete sequence.
1545	NZ_CP059315	101059	53.52	Klebsiella pneumoniae strain Kp46564 plasmid pKp46564-2QIL, complete sequence.
1546	NZ_CP059316	109568	49.06	Klebsiella pneumoniae strain Kp46564 plasmid pKp46564-1, complete sequence.
1547	NZ_CP059305	3958	43.99	Klebsiella pneumoniae strain Kp46596 plasmid pKp46596-7, complete sequence.
1548	NZ_CP059306	4163	45.78	Klebsiella pneumoniae strain Kp46596 plasmid pKp46596-6, complete sequence.
1549	NZ_CP059307	4167	41.49	Klebsiella pneumoniae strain Kp46596 plasmid pKp46596-5, complete sequence.
1550	NZ_CP059308	4936	43.88	Klebsiella pneumoniae strain Kp46596 plasmid pKp46596-4, complete sequence.
1551	NZ_CP059309	35866	54.31	Klebsiella pneumoniae strain Kp46596 plasmid pKp46596-3, complete sequence.
1552	NZ_CP059310	151753	50.86	Klebsiella pneumoniae strain Kp46596 plasmid pKp46596-2, complete sequence.
1553	NZ_CP059311	286241	46.71	Klebsiella pneumoniae strain Kp46596 plasmid pKp46596-1, complete sequence.
1554	NZ_CP056426	220501	52.26	Klebsiella pneumoniae strain RHBSTW-00515 plasmid pRHBSTW-00515_2, complete sequence.
1555	NZ_CP056427	82555	53.6	Klebsiella pneumoniae strain RHBSTW-00515 plasmid pRHBSTW-00515_3, complete sequence.
1556	NZ_CP056428	25549	47.02	Klebsiella pneumoniae strain RHBSTW-00515 plasmid pRHBSTW-00515_4, complete sequence.
1557	NZ_CP056429	5783	47.41	Klebsiella pneumoniae strain RHBSTW-00515 plasmid pRHBSTW-00515_5, complete sequence.
1558	NZ_CP056430	3733	36.11	Klebsiella pneumoniae strain RHBSTW-00515 plasmid pRHBSTW-00515_6, complete sequence.
1559	NZ_CP056431	2836	45.06	Klebsiella pneumoniae strain RHBSTW-00515 plasmid pRHBSTW-00515_7, complete sequence.
1560	NZ_CP056308	232875	52.56	Klebsiella pneumoniae strain RHBSTW-00832 plasmid pRHBSTW-00832_2, complete sequence.
1561	NZ_CP056309	113854	49.61	Klebsiella pneumoniae strain RHBSTW-00832 plasmid pRHBSTW-00832_3, complete sequence.
1562	NZ_CP056310	97542	53.01	Klebsiella pneumoniae strain RHBSTW-00832 plasmid pRHBSTW-00832_4, complete sequence.
1563	NZ_CP056311	36438	49.14	Klebsiella pneumoniae strain RHBSTW-00832 plasmid pRHBSTW-00832_5, complete sequence.
1564	NZ_CP056312	4184	44.55	Klebsiella pneumoniae strain RHBSTW-00832 plasmid pRHBSTW-00832_6, complete sequence.
1565	NZ_CP056313	2927	46.4	Klebsiella pneumoniae strain RHBSTW-00832 plasmid pRHBSTW-00832_7, complete sequence.
1566	NZ_CP056223	176327	50.77	Klebsiella pneumoniae strain RHBSTW-00973 plasmid pRHBSTW-00973_2, complete sequence.
1567	NZ_CP056224	111674	48.93	Klebsiella pneumoniae strain RHBSTW-00973 plasmid pRHBSTW-00973_3, complete sequence.
1568	NZ_CP056225	69970	51.22	Klebsiella pneumoniae strain RHBSTW-00973 plasmid pRHBSTW-00973_4, complete sequence.
1569	NZ_CP056226	65682	50.88	Klebsiella pneumoniae strain RHBSTW-00973 plasmid pRHBSTW-00973_5, complete sequence.
1570	NZ_CP056227	3223	56.28	Klebsiella pneumoniae strain RHBSTW-00973 plasmid pRHBSTW-00973_6, complete sequence.
1571	NZ_CP056228	1443	40.54	Klebsiella pneumoniae strain RHBSTW-00973 plasmid pRHBSTW-00973_7, complete sequence.
1572	NZ_CP056433	206782	51.41	Klebsiella pneumoniae strain RHBSTW-00510 plasmid pRHBSTW-00510_2, complete sequence.
1573	NZ_CP056434	137885	51.55	Klebsiella pneumoniae strain RHBSTW-00510 plasmid pRHBSTW-00510_3, complete sequence.
1574	NZ_CP056435	136301	52.97	Klebsiella pneumoniae strain RHBSTW-00510 plasmid pRHBSTW-00510_4, complete sequence.
1575	NZ_CP056436	107037	49.51	Klebsiella pneumoniae strain RHBSTW-00510 plasmid pRHBSTW-00510_5, complete sequence.
1576	NZ_CP056437	48726	46.39	Klebsiella pneumoniae strain RHBSTW-00510 plasmid pRHBSTW-00510_6, complete sequence.
1577	NZ_CP056438	5907	50.82	Klebsiella pneumoniae strain RHBSTW-00510 plasmid pRHBSTW-00510_7, complete sequence.
1578	NZ_CP056439	3514	54.38	Klebsiella pneumoniae strain RHBSTW-00510 plasmid pRHBSTW-00510_8, complete sequence.
1579	NZ_CP056440	1917	51.33	Klebsiella pneumoniae strain RHBSTW-00510 plasmid pRHBSTW-00510_9, complete sequence.
1580	NZ_CP056373	193688	51.53	Klebsiella pneumoniae strain RHBSTW-00636 plasmid pRHBSTW-00636_2, complete sequence.
1581	NZ_CP056374	171701	52.83	Klebsiella pneumoniae strain RHBSTW-00636 plasmid pRHBSTW-00636_3, complete sequence.
1582	NZ_CP056375	107685	49.36	Klebsiella pneumoniae strain RHBSTW-00636 plasmid pRHBSTW-00636_4, complete sequence.
1583	NZ_CP056376	5783	47.41	Klebsiella pneumoniae strain RHBSTW-00636 plasmid pRHBSTW-00636_5, complete sequence.
1584	NZ_CP056377	5525	50.44	Klebsiella pneumoniae strain RHBSTW-00636 plasmid pRHBSTW-00636_6, complete sequence.
1585	NZ_CP056378	4416	36.32	Klebsiella pneumoniae strain RHBSTW-00636 plasmid pRHBSTW-00636_7, complete sequence.
1586	NZ_CP056379	4018	53.29	Klebsiella pneumoniae strain RHBSTW-00636 plasmid pRHBSTW-00636_8, complete sequence.
1587	NZ_CP056380	1916	51.46	Klebsiella pneumoniae strain RHBSTW-00636 plasmid pRHBSTW-00636_9, complete sequence.
1588	NZ_CP056386	252882	52.47	Klebsiella pneumoniae strain RHBSTW-00610 plasmid pRHBSTW-00610_2, complete sequence.
1589	NZ_CP056387	5783	47.4	Klebsiella pneumoniae strain RHBSTW-00610 plasmid pRHBSTW-00610_3, complete sequence.
1590	NZ_CP056388	4891	34.27	Klebsiella pneumoniae strain RHBSTW-00610 plasmid pRHBSTW-00610_4, complete sequence.
1591	NZ_CP056389	4426	54.02	Klebsiella pneumoniae strain RHBSTW-00610 plasmid pRHBSTW-00610_5, complete sequence.
1592	NZ_CP056390	3515	54.34	Klebsiella pneumoniae strain RHBSTW-00610 plasmid pRHBSTW-00610_6, complete sequence.
1593	NZ_CP056391	2173	47.35	Klebsiella pneumoniae strain RHBSTW-00610 plasmid pRHBSTW-00610_7, complete sequence.
1594	NZ_CP056302	267374	53.65	Klebsiella pneumoniae strain RHBSTW-00843 plasmid pRHBSTW-00843_2, complete sequence.
1595	NZ_CP056303	108572	49.46	Klebsiella pneumoniae strain RHBSTW-00843 plasmid pRHBSTW-00843_3, complete sequence.
1596	NZ_CP056330	6757	51.37	Klebsiella pneumoniae strain RHBSTW-00807 plasmid pRHBSTW-00807_2, complete sequence.
1597	NZ_CP056331	5167	47.46	Klebsiella pneumoniae strain RHBSTW-00807 plasmid pRHBSTW-00807_3, complete sequence.
1598	NZ_CP056332	4074	49.9	Klebsiella pneumoniae strain RHBSTW-00807 plasmid pRHBSTW-00807_4, complete sequence.
1599	NZ_CP055452	244871	52.78	Klebsiella pneumoniae strain RHBSTW-00574 plasmid pRHBSTW-00574_2, complete sequence.
1600	NZ_CP055453	41042	34.48	Klebsiella pneumoniae strain RHBSTW-00574 plasmid unnamed.
1601	NZ_CP055454	38470	40.55	Klebsiella pneumoniae strain RHBSTW-00574 plasmid pRHBSTW-00574_4, complete sequence.
1602	NZ_CP055455	3322	46.21	Klebsiella pneumoniae strain RHBSTW-00574 plasmid pRHBSTW-00574_5, complete sequence.
1603	NZ_CP055456	3271	47.02	Klebsiella pneumoniae strain RHBSTW-00574 plasmid pRHBSTW-00574_6, complete sequence.
1604	NZ_CP055457	2988	44.04	Klebsiella pneumoniae strain RHBSTW-00574 plasmid pRHBSTW-00574_7, complete sequence.
1605	CP056521	114544	51.1	Klebsiella pneumoniae strain RHBSTW-00441 plasmid pRHBSTW-00441_2, complete sequence.
1606	CP056522	113797	51.97	Klebsiella pneumoniae strain RHBSTW-00441 plasmid pRHBSTW-00441_3, complete sequence.
1607	CP056523	4106	46.4	Klebsiella pneumoniae strain RHBSTW-00441 plasmid pRHBSTW-00441_4, complete sequence.
1608	NZ_CP056531	224837	52.33	Klebsiella pneumoniae strain RHBSTW-00433 plasmid pRHBSTW-00433_2, complete sequence.
1609	NZ_CP056532	111220	53.35	Klebsiella pneumoniae strain RHBSTW-00433 plasmid pRHBSTW-00433_3, complete sequence.
1610	NZ_CP056533	74689	53.82	Klebsiella pneumoniae strain RHBSTW-00433 plasmid pRHBSTW-00433_4, complete sequence.
1611	NZ_CP056534	6995	51.98	Klebsiella pneumoniae strain RHBSTW-00433 plasmid pRHBSTW-00433_5, complete sequence.
1612	NZ_CP056535	5783	47.4	Klebsiella pneumoniae strain RHBSTW-00433 plasmid pRHBSTW-00433_6, complete sequence.
1613	NZ_CP056536	5586	54.48	Klebsiella pneumoniae strain RHBSTW-00433 plasmid pRHBSTW-00433_7, complete sequence.
1614	NZ_CP056537	4772	52.49	Klebsiella pneumoniae strain RHBSTW-00433 plasmid pRHBSTW-00433_8, complete sequence.
1615	NZ_CP056538	3398	45.26	Klebsiella pneumoniae strain RHBSTW-00433 plasmid pRHBSTW-00433_9, complete sequence.
1616	NZ_CP056276	248629	46	Klebsiella pneumoniae strain RHBSTW-00867 plasmid pRHBSTW-00867_2, complete sequence.
1617	NZ_CP056277	51057	53.85	Klebsiella pneumoniae strain RHBSTW-00867 plasmid pRHBSTW-00867_3, complete sequence.
1618	NZ_CP056298	131105	51.9	Klebsiella pneumoniae strain RHBSTW-00852 plasmid pRHBSTW-00852_2, complete sequence.
1619	NZ_CP055518	179839	52.38	Klebsiella pneumoniae strain RHBSTW-00405 plasmid pRHBSTW-00405_2, complete sequence.
1620	NZ_CP055519	115594	53	Klebsiella pneumoniae strain RHBSTW-00405 plasmid pRHBSTW-00405_3, complete sequence.
1621	NZ_CP055521	71963	54.48	Klebsiella pneumoniae strain RHBSTW-00405 plasmid pRHBSTW-00405_5, complete sequence.
1622	NZ_CP055523	10876	47.91	Klebsiella pneumoniae strain RHBSTW-00405 plasmid pRHBSTW-00405_7, complete sequence.
1623	NZ_CP055524	4183	37.17	Klebsiella pneumoniae strain RHBSTW-00405 plasmid pRHBSTW-00405_8, complete sequence.
1624	NZ_CP055527	2545	33.91	Klebsiella pneumoniae strain RHBSTW-00405 plasmid pRHBSTW-00405_11, complete sequence.
1625	NZ_CP055594	116760	52.77	Klebsiella pneumoniae strain RHBSTW-00001 plasmid pRHBSTW-00001_2, complete sequence.
1626	NZ_CP055596	3335	46.24	Klebsiella pneumoniae strain RHBSTW-00001 plasmid pRHBSTW-00001_4, complete sequence.
1627	NZ_CP055554	219500	52.35	Klebsiella pneumoniae strain RHBSTW-00184 plasmid pRHBSTW-00184_2, complete sequence.
1628	NZ_CP055555	121090	52.23	Klebsiella pneumoniae strain RHBSTW-00184 plasmid pRHBSTW-00184_3, complete sequence.
1629	NZ_CP055556	110973	52.87	Klebsiella pneumoniae strain RHBSTW-00184 plasmid pRHBSTW-00184_4, complete sequence.
1630	NZ_CP055557	6352	45.07	Klebsiella pneumoniae strain RHBSTW-00184 plasmid pRHBSTW-00184_5, complete sequence.
1631	NZ_CP055559	4048	29.92	Klebsiella pneumoniae strain RHBSTW-00184 plasmid pRHBSTW-00184_7, complete sequence.
1632	NZ_CP057070	4225	44.9	Klebsiella pneumoniae strain RHB39-C09 plasmid pRHB39-C09_2, complete sequence.
1633	NZ_CP057071	2475	47.96	Klebsiella pneumoniae strain RHB39-C09 plasmid pRHB39-C09_3, complete sequence.
1634	NZ_CP057460	256547	47.4	Klebsiella pneumoniae strain RHB26-C08 plasmid pRHB26-C08_2, complete sequence.
1635	NZ_CP057461	4671	54.49	Klebsiella pneumoniae strain RHB26-C08 plasmid pRHB26-C08_3, complete sequence.
1636	NZ_CP057462	3959	43.9	Klebsiella pneumoniae strain RHB26-C08 plasmid pRHB26-C08_4, complete sequence.
1637	NZ_CP056831	152250	52.86	Klebsiella pneumoniae strain RHBSTW-00128 plasmid pRHBSTW-00128_2, complete sequence.
1638	NZ_CP056832	5733	49.9	Klebsiella pneumoniae strain RHBSTW-00128 plasmid pRHBSTW-00128_3, complete sequence.
1639	NZ_CP056833	3980	37.89	Klebsiella pneumoniae strain RHBSTW-00128 plasmid pRHBSTW-00128_4, complete sequence.
1640	NZ_CP056879	199477	52.69	Klebsiella pneumoniae strain RHBSTW-00066 plasmid pRHBSTW-00066_2, complete sequence.
1641	NZ_CP056880	107020	54.69	Klebsiella pneumoniae strain RHBSTW-00066 plasmid pRHBSTW-00066_3, complete sequence.
1642	NZ_CP056881	4512	44.88	Klebsiella pneumoniae strain RHBSTW-00066 plasmid pRHBSTW-00066_4, complete sequence.
1643	NZ_CP056882	3980	37.89	Klebsiella pneumoniae strain RHBSTW-00066 plasmid pRHBSTW-00066_5, complete sequence.
1644	NZ_CP056884	198658	52.62	Klebsiella pneumoniae strain RHBSTW-00062 plasmid pRHBSTW-00062_2, complete sequence.
1645	NZ_CP056885	107020	54.69	Klebsiella pneumoniae strain RHBSTW-00062 plasmid pRHBSTW-00062_3, complete sequence.
1646	NZ_CP056886	4512	44.88	Klebsiella pneumoniae strain RHBSTW-00062 plasmid pRHBSTW-00062_4, complete sequence.
1647	NZ_CP056887	3980	37.89	Klebsiella pneumoniae strain RHBSTW-00062 plasmid pRHBSTW-00062_5, complete sequence.
1648	NZ_CP057100	140023	50.14	Klebsiella pneumoniae strain RHB38-C06 plasmid pRHB38-C06_2, complete sequence.
1649	NZ_CP056217	144961	52.46	Klebsiella pneumoniae strain RHBSTW-00982 plasmid pRHBSTW-00982_2, complete sequence.
1650	NZ_CP056218	4805	45.52	Klebsiella pneumoniae strain RHBSTW-00982 plasmid pRHBSTW-00982_3, complete sequence.
1651	NZ_CP056192	246880	52.47	Klebsiella pneumoniae strain RHBSTW-00995 plasmid pRHBSTW-00995_2, complete sequence.
1652	NZ_CP056193	72044	51.68	Klebsiella pneumoniae strain RHBSTW-00995 plasmid pRHBSTW-00995_3, complete sequence.
1653	NZ_CP056194	70240	53.75	Klebsiella pneumoniae strain RHBSTW-00995 plasmid pRHBSTW-00995_4, complete sequence.
1654	NZ_CP056195	14959	55.13	Klebsiella pneumoniae strain RHBSTW-00995 plasmid pRHBSTW-00995_5, complete sequence.
1655	NZ_CP056196	5783	47.41	Klebsiella pneumoniae strain RHBSTW-00995 plasmid pRHBSTW-00995_6, complete sequence.
1656	NZ_CP056197	2426	32.4	Klebsiella pneumoniae strain RHBSTW-00995 plasmid pRHBSTW-00995_7, complete sequence.
1657	NZ_CP056198	1917	51.43	Klebsiella pneumoniae strain RHBSTW-00995 plasmid pRHBSTW-00995_8, complete sequence.
1658	NZ_CP057035	227199	50.77	Klebsiella pneumoniae strain RHB39-C24 plasmid pRHB39-C24_2, complete sequence.
1659	NZ_CP057036	86316	53.34	Klebsiella pneumoniae strain RHB39-C24 plasmid pRHB39-C24_3, complete sequence.
1660	NZ_CP057037	4671	54.49	Klebsiella pneumoniae strain RHB39-C24 plasmid pRHB39-C24_4, complete sequence.
1661	NZ_CP057067	242087	45.54	Klebsiella pneumoniae strain RHB39-C10 plasmid pRHB39-C10_2, complete sequence.
1662	NZ_CP057068	217189	52.55	Klebsiella pneumoniae strain RHB39-C10 plasmid pRHB39-C10_3, complete sequence.
1663	NZ_CP057314	194082	44.67	Klebsiella pneumoniae strain RHB30-C05 plasmid pRHB30-C05_2, complete sequence.
1664	NZ_CP057315	147224	49.95	Klebsiella pneumoniae strain RHB30-C05 plasmid pRHB30-C05_3, complete sequence.
1665	NZ_CP057316	110717	48.75	Klebsiella pneumoniae strain RHB30-C05 plasmid pRHB30-C05_4, complete sequence.
1666	NZ_CP057317	53776	53.1	Klebsiella pneumoniae strain RHB30-C05 plasmid pRHB30-C05_5, complete sequence.
1667	NZ_CP057318	44303	51.8	Klebsiella pneumoniae strain RHB30-C05 plasmid pRHB30-C05_6, complete sequence.
1668	NZ_CP056855	188591	52.89	Klebsiella pneumoniae strain RHBSTW-00113 plasmid pRHBSTW-00113_2, complete sequence.
1669	NZ_CP056856	115230	53.73	Klebsiella pneumoniae strain RHBSTW-00113 plasmid pRHBSTW-00113_3, complete sequence.
1670	NZ_CP056857	55736	52.92	Klebsiella pneumoniae strain RHBSTW-00113 plasmid pRHBSTW-00113_4, complete sequence.
1671	NZ_CP056858	53039	48.95	Klebsiella pneumoniae strain RHBSTW-00113 plasmid pRHBSTW-00113_5, complete sequence.
1672	NZ_CP056859	2330	40.3	Klebsiella pneumoniae strain RHBSTW-00113 plasmid pRHBSTW-00113_6, complete sequence.
1673	NZ_CP056860	1916	51.46	Klebsiella pneumoniae strain RHBSTW-00113 plasmid pRHBSTW-00113_7, complete sequence.
1674	NZ_CP057723	147522	49.97	Klebsiella pneumoniae strain RHB16-C24 plasmid pRHB16-C24_2, complete sequence.
1675	NZ_CP057724	48464	52.23	Klebsiella pneumoniae strain RHB16-C24 plasmid pRHB16-C24_3, complete sequence.
1676	CP048413	265871	51.56	Klebsiella pneumoniae strain MH9CRKP plasmid pCTX_MH9CRKP, complete sequence.
1677	CP048414	92433	54.36	Klebsiella pneumoniae strain MH9CRKP plasmid pKPC_MH9CRKP, complete sequence.
1678	CP059380	229590	51.55	Klebsiella pneumoniae strain NICU_1_P3 plasmid unnamed, complete sequence.
1679	NZ_JABXPA010000002	264400	52.28	Klebsiella pneumoniae strain RHBSTW-00904 plasmid pRHBSTW-00904_2, whole genome shotgun sequence.
1680	NZ_JABXPA010000003	96966	53.05	Klebsiella pneumoniae strain RHBSTW-00904 plasmid pRHBSTW-00904_3, whole genome shotgun sequence.
1681	NZ_JABXPA010000005	62709	52.43	Klebsiella pneumoniae strain RHBSTW-00904 plasmid pRHBSTW-00904_5, whole genome shotgun sequence.
1682	NZ_JABXPA010000008	50342	45.24	Klebsiella pneumoniae strain RHBSTW-00904 plasmid pRHBSTW-00904_8, whole genome shotgun sequence.
1683	NZ_JABXPA010000009	5907	50.82	Klebsiella pneumoniae strain RHBSTW-00904 plasmid pRHBSTW-00904_9, whole genome shotgun sequence.
1684	NZ_JABXPA010000010	5284	46.95	Klebsiella pneumoniae strain RHBSTW-00904 plasmid pRHBSTW-00904_10, whole genome shotgun sequence.
1685	NZ_JABXPA010000011	4938	51.42	Klebsiella pneumoniae strain RHBSTW-00904 plasmid pRHBSTW-00904_11, whole genome shotgun sequence.
1686	NZ_JABXPA010000012	3800	42.97	Klebsiella pneumoniae strain RHBSTW-00904 plasmid pRHBSTW-00904_12, whole genome shotgun sequence.
1687	NZ_JABXRS010000002	199484	52.69	Klebsiella pneumoniae strain RHBSTW-00065 plasmid pRHBSTW-00065_2, whole genome shotgun sequence.
1688	NZ_JABXRS010000004	112301	54.97	Klebsiella pneumoniae strain RHBSTW-00065 plasmid pRHBSTW-00065_4, whole genome shotgun sequence.
1689	NZ_JABXRS010000006	4512	44.88	Klebsiella pneumoniae strain RHBSTW-00065 plasmid pRHBSTW-00065_6, whole genome shotgun sequence.
1690	NZ_JABXRS010000007	3980	37.89	Klebsiella pneumoniae strain RHBSTW-00065 plasmid pRHBSTW-00065_7, whole genome shotgun sequence.
1691	NZ_JABXRQ010000003	120084	52.41	Klebsiella pneumoniae strain RHBSTW-00069 plasmid pRHBSTW-00069_3, whole genome shotgun sequence.
1692	NZ_JABXRQ010000004	112301	54.97	Klebsiella pneumoniae strain RHBSTW-00069 plasmid pRHBSTW-00069_4, whole genome shotgun sequence.
1693	NZ_JABXRQ010000006	4512	44.88	Klebsiella pneumoniae strain RHBSTW-00069 plasmid pRHBSTW-00069_6, whole genome shotgun sequence.
1694	NZ_JABXPD010000003	208598	52.3	Klebsiella pneumoniae strain RHBSTW-00884 plasmid pRHBSTW-00884_3, whole genome shotgun sequence.
1695	NZ_JABXPD010000006	3726	32.69	Klebsiella pneumoniae strain RHBSTW-00884 plasmid pRHBSTW-00884_6, whole genome shotgun sequence.
1696	NZ_JABXPD010000007	2044	45.16	Klebsiella pneumoniae strain RHBSTW-00884 plasmid pRHBSTW-00884_7, whole genome shotgun sequence.
1697	NZ_JABXPD010000008	2028	52.32	Klebsiella pneumoniae strain RHBSTW-00884 plasmid pRHBSTW-00884_8, whole genome shotgun sequence.
1698	NZ_JABXRA010000003	227625	52.67	Klebsiella pneumoniae strain RHBSTW-00170 plasmid pRHBSTW-00170_3, whole genome shotgun sequence.
1699	NZ_AP022079	224088	52.55	Klebsiella pneumoniae strain WP4-S18-CRE-04 plasmid pWP4-S18-CRE-04_1, complete sequence.
1700	NZ_AP022080	176026	52.49	Klebsiella pneumoniae strain WP4-S18-CRE-04 plasmid pWP4-S18-CRE-04_2, complete sequence.
1701	NZ_AP022081	55445	52	Klebsiella pneumoniae strain WP4-S18-CRE-04 plasmid pWP4-S18-CRE-04_3, complete sequence.
1702	NZ_AP022082	41162	34.81	Klebsiella pneumoniae strain WP4-S18-CRE-04 plasmid pWP4-S18-CRE-04_4, complete sequence.
1703	NZ_AP022083	4012	53.59	Klebsiella pneumoniae strain WP4-S18-CRE-04 plasmid pWP4-S18-CRE-04_5, complete sequence.
1704	NZ_AP022140	85044	53.45	Klebsiella pneumoniae strain WP5-S18-ESBL-02 plasmid pWP5-S18-ESBL-02_1, complete sequence.
1705	NZ_AP022141	3852	44.11	Klebsiella pneumoniae strain WP5-S18-ESBL-02 plasmid pWP5-S18-ESBL-02_2, complete sequence.
1706	NZ_AP021910	139376	50.83	Klebsiella pneumoniae strain WP2-S17-ESBL-02 plasmid pWP2-S17-ESBL-02_1, complete sequence.
1707	NZ_AP021911	80272	52.42	Klebsiella pneumoniae strain WP2-S17-ESBL-02 plasmid pWP2-S17-ESBL-02_2, complete sequence.
1708	NZ_AP021912	4572	44.6	Klebsiella pneumoniae strain WP2-S17-ESBL-02 plasmid pWP2-S17-ESBL-02_3, complete sequence.
1709	NZ_AP021913	4163	45.78	Klebsiella pneumoniae strain WP2-S17-ESBL-02 plasmid pWP2-S17-ESBL-02_4, complete sequence.
1710	NZ_CP054286	176330	51.86	Klebsiella pneumoniae strain IDR1800050501-01-02 plasmid p3K176, complete sequence.
1711	NZ_CP054287	156980	51.8	Klebsiella pneumoniae strain IDR1800050501-01-02 plasmid p3K157, complete sequence.
1712	NZ_CP054288	43620	48.27	Klebsiella pneumoniae strain IDR1800050501-01-02 plasmid p3K44, complete sequence.
1713	AP022158	242118	51.56	Klebsiella pneumoniae plasmid pWP5-S18-ESBL-06_1 DNA, complete genome, strain: WP5-S18-ESBL-06.
1714	NZ_AP021930	140912	51.68	Klebsiella pneumoniae strain WP2-W18-ESBL-06 plasmid pWP2-W18-ESBL-06_1, complete sequence.
1715	NZ_AP021931	130287	51.29	Klebsiella pneumoniae strain WP2-W18-ESBL-06 plasmid pWP2-W18-ESBL-06_2, complete sequence.
1716	NZ_AP021932	3981	48.83	Klebsiella pneumoniae strain WP2-W18-ESBL-06 plasmid pWP2-W18-ESBL-06_3, complete sequence.
1717	NZ_CP054290	176419	51.83	Klebsiella pneumoniae strain IDR1900025266-01-00 plasmid p2K176, complete sequence.
1718	NZ_CP054291	156883	51.83	Klebsiella pneumoniae strain IDR1900025266-01-00 plasmid p2K157, complete sequence.
1719	NZ_CP054292	8635	52.22	Klebsiella pneumoniae strain IDR1900025266-01-00 plasmid p2K9.
1720	NZ_CP054293	43621	48.27	Klebsiella pneumoniae strain IDR1900025266-01-00 plasmid p2K44, complete sequence.
1721	NZ_CP047272	271744	52.52	Klebsiella pneumoniae strain N16-03892 plasmid pKp3892, complete sequence.
1722	NZ_QWFT01000004	138147	50.22	Klebsiella pneumoniae strain INF151 plasmid pINF151_01-VP, whole genome shotgun sequence.
1723	NZ_QWFT01000005	83146	49.77	Klebsiella pneumoniae strain INF151 plasmid pINF151_02, whole genome shotgun sequence.
1724	NZ_QWFT01000006	75803	51.76	Klebsiella pneumoniae strain INF151 plasmid pINF151_03, whole genome shotgun sequence.
1725	NZ_QWFT01000007	65865	48.87	Klebsiella pneumoniae strain INF151 plasmid pINF151_04, whole genome shotgun sequence.
1726	NZ_QWFT01000008	8535	49.87	Klebsiella pneumoniae strain INF151 plasmid pINF151_05, whole genome shotgun sequence.
1727	NZ_QWFT01000009	6829	46.51	Klebsiella pneumoniae strain INF151 plasmid pINF151_06, whole genome shotgun sequence.
1728	NZ_LR134211	205331	50.2	Klebsiella pneumoniae strain NCTC418 plasmid 2, complete sequence.
1729	NZ_LR134212	25090	50.61	Klebsiella pneumoniae strain NCTC418 plasmid 3, complete sequence.
1730	NZ_LR134277	13162	53.79	Klebsiella pneumoniae strain NCTC9793 plasmid 2, complete sequence.
1731	NZ_LR134278	24306	49.83	Klebsiella pneumoniae strain NCTC9793 plasmid 3, complete sequence.
1732	NZ_LR134279	20564	51.57	Klebsiella pneumoniae strain NCTC9793 plasmid 4, complete sequence.
1733	NZ_LR134281	21600	52.33	Klebsiella pneumoniae strain NCTC9793 plasmid 6, complete sequence.
1734	LR134207	223253	49.75	Klebsiella pneumoniae strain NCTC9667 genome assembly, plasmid: 2.
1735	LR134218	107897	49.68	Klebsiella pneumoniae strain NCTC10317 genome assembly, plasmid: 2.
1736	LR134219	190626	52.57	Klebsiella pneumoniae strain NCTC10317 genome assembly, plasmid: 3.
1737	NZ_CP060282	237444	50.05	Klebsiella pneumoniae strain ent1077 plasmid pKpVP, complete sequence.
1738	NZ_CP060283	111136	53.15	Klebsiella pneumoniae strain ent1077 plasmid pMDR, complete sequence.
1739	NZ_CP060284	71861	48.59	Klebsiella pneumoniae strain ent1077 plasmid pKPC2, complete sequence.
1740	NZ_CP060745	92237	53.84	Klebsiella pneumoniae strain KP120 plasmid pKP120-92Kb, complete sequence.
1741	NZ_CP060746	72636	52.18	Klebsiella pneumoniae strain KP120 plasmid pKP120-CTX-M-125, complete sequence.
1742	NZ_CP060747	2308	50.04	Klebsiella pneumoniae strain KP120 plasmid pKP120-2Kb, complete sequence.
1743	NZ_JQGM01000063	10909	49.58	Klebsiella pneumoniae strain 182604R plasmid Unnamed, whole genome shotgun sequence.
1744	NZ_CP061063	6103	52.3	Klebsiella pneumoniae strain HKP0018 plasmid pHKP0018.1, complete sequence.
1745	NZ_CP061064	66330	51.73	Klebsiella pneumoniae strain HKP0018 plasmid pHKP0018.2, complete sequence.
1746	NZ_CP061065	113014	49.03	Klebsiella pneumoniae strain HKP0018 plasmid pHKP0018.3, complete sequence.
1747	NZ_CP061066	57450	52.67	Klebsiella pneumoniae strain HKP0018 plasmid pHKP0018.4, complete sequence.
1748	NZ_CP061067	8428	42.01	Klebsiella pneumoniae strain HKP0018 plasmid pHKP0018.5, complete sequence.
1749	NZ_CP061068	5499	47.61	Klebsiella pneumoniae strain HKP0018 plasmid pHKP0018.6, complete sequence.
1750	NZ_CP061069	2044	45.25	Klebsiella pneumoniae strain HKP0018 plasmid pHKP0018.7, complete sequence.
1751	NZ_CP061070	1459	50.93	Klebsiella pneumoniae strain HKP0018 plasmid pHKP0018.8, complete sequence.
1752	NZ_CP061054	6103	52.3	Klebsiella pneumoniae strain HKP0067 plasmid pHKP0067.1, complete sequence.
1753	NZ_CP061055	70762	51.64	Klebsiella pneumoniae strain HKP0067 plasmid pHKP0067.2, complete sequence.
1754	NZ_CP061056	113014	49.03	Klebsiella pneumoniae strain HKP0067 plasmid pHKP0067.3, complete sequence.
1755	NZ_CP061057	57450	52.67	Klebsiella pneumoniae strain HKP0067 plasmid pHKP0067.4, complete sequence.
1756	NZ_CP061058	8428	42.01	Klebsiella pneumoniae strain HKP0067 plasmid pHKP0067.5, complete sequence.
1757	NZ_CP061059	5499	47.61	Klebsiella pneumoniae strain HKP0067 plasmid pHKP0067.6, complete sequence.
1758	NZ_CP061060	2044	45.25	Klebsiella pneumoniae strain HKP0067 plasmid pHKP0067.7, complete sequence.
1759	NZ_CP061061	1459	50.93	Klebsiella pneumoniae strain HKP0067 plasmid pHKP0067.8, complete sequence.
1760	NZ_CP053036	248660	52.57	Klebsiella pneumoniae strain P35 plasmid pP35A, complete sequence.
1761	NZ_CP053037	85168	52.45	Klebsiella pneumoniae strain P35 plasmid pP35B, complete sequence.
1762	NZ_CP053038	53270	51.54	Klebsiella pneumoniae strain P35 plasmid pP35C, complete sequence.
1763	NZ_CP053039	8312	61.63	Klebsiella pneumoniae strain P35 plasmid pP35D, complete sequence.
1764	NZ_CP053040	4167	41.49	Klebsiella pneumoniae strain P35 plasmid pP35E, complete sequence.
1765	NZ_CP053041	3301	43.14	Klebsiella pneumoniae strain P35 plasmid pP35F, complete sequence.
1766	NZ_JABENA010000003	248751	52.57	Klebsiella pneumoniae strain P16 plasmid pP16A, whole genome shotgun sequence.
1767	NZ_JABENA010000004	87313	54.57	Klebsiella pneumoniae strain P16 plasmid pP16B, whole genome shotgun sequence.
1768	NZ_JABENA010000005	53271	51.54	Klebsiella pneumoniae strain P16 plasmid pP16C, whole genome shotgun sequence.
1769	NZ_JABENA010000006	8312	61.63	Klebsiella pneumoniae strain P16 plasmid pP16D, whole genome shotgun sequence.
1770	NZ_JABENA010000007	4167	41.49	Klebsiella pneumoniae strain P16 plasmid pP16E, whole genome shotgun sequence.
1771	NZ_JABENA010000008	3301	43.14	Klebsiella pneumoniae strain P16 plasmid pP16F, whole genome shotgun sequence.
1772	CP058799	304108	46.92	Klebsiella pneumoniae strain BA27935 plasmid pvirulence_VBA27935, complete sequence.
1773	CP058800	102871	50.99	Klebsiella pneumoniae strain BA27935 plasmid pIncFIBK, complete sequence.
1774	CP058801	97004	52.89	Klebsiella pneumoniae strain BA27935 plasmid pIncFII, complete sequence.
1775	CP058802	9730	53.22	Klebsiella pneumoniae strain BA27935 plasmid pColRNAI, complete sequence.
1776	CP058803	5813	46.86	Klebsiella pneumoniae strain BA27935 plasmid punnamed_VBA27935.
1777	CP058804	2101	47.17	Klebsiella pneumoniae strain BA27935 plasmid pColBS512.
1778	CP058805	1955	52.69	Klebsiella pneumoniae strain BA27935 plasmid punnamed_2_VBA27935.
1779	CP058806	1552	51.93	Klebsiella pneumoniae strain BA27935 plasmid punnamed_3_VBA27935.
1780	CP061360	394183	52.1	Klebsiella pneumoniae strain C20 plasmid pC20-394kb, complete sequence.
1781	NZ_CP061351	200067	50.17	Klebsiella pneumoniae strain ENT1988 plasmid pKpVP, complete sequence.
1782	NZ_CP061352	108694	52.82	Klebsiella pneumoniae strain ENT1988 plasmid pMDR, complete sequence.
1783	NZ_CP061353	73483	48.67	Klebsiella pneumoniae strain ENT1988 plasmid pKPC2, complete sequence.
1784	NZ_CP061355	124452	53.22	Klebsiella pneumoniae strain KP3020 plasmid pKPC-124, complete sequence.
1785	NZ_CP061356	54384	53.03	Klebsiella pneumoniae strain KP3020 plasmid pKPC-54.
1786	NZ_CP061357	4167	41.52	Klebsiella pneumoniae strain KP3020 plasmid pKPC-4, complete sequence.
1787	NZ_CP061358	2058	56.51	Klebsiella pneumoniae strain KP3020 plasmid pKPC-2, complete sequence.
1788	NZ_CP061397	177258	53.09	Klebsiella pneumoniae strain NU-CRE193 plasmid pCRE-193-1, complete sequence.
1789	NZ_CP061398	121507	50.51	Klebsiella pneumoniae strain NU-CRE193 plasmid pCRE-193-2, complete sequence.
1790	NZ_CP061400	128320	53.02	Klebsiella pneumoniae strain NU-CRE085 plasmid pCRE-085-1, complete sequence.
1791	NZ_CP061401	77139	53.98	Klebsiella pneumoniae strain NU-CRE085 plasmid pCRE-085-2, complete sequence.
1792	NZ_CP061402	9294	55.15	Klebsiella pneumoniae strain NU-CRE085 plasmid pCRE-085-3, complete sequence.
1793	NZ_CP061403	3549	47.14	Klebsiella pneumoniae strain NU-CRE085 plasmid pCRE-085-4, complete sequence.
1794	NZ_CP061390	183887	52.87	Klebsiella pneumoniae strain NU-CRE195 plasmid pCRE-195-1, complete sequence.
1795	NZ_CP061391	112025	48.75	Klebsiella pneumoniae strain NU-CRE195 plasmid pCRE-195-2, complete sequence.
1796	NZ_CP061392	78616	53.59	Klebsiella pneumoniae strain NU-CRE195 plasmid pCRE-195-3, complete sequence.
1797	NZ_CP061393	66476	55.13	Klebsiella pneumoniae strain NU-CRE195 plasmid pCRE-195-4, complete sequence.
1798	NZ_CP061394	43501	48.32	Klebsiella pneumoniae strain NU-CRE195 plasmid pCRE-195-5, complete sequence.
1799	NZ_CP061395	9294	55.19	Klebsiella pneumoniae strain NU-CRE195 plasmid pCRE-195-6, complete sequence.
1800	NZ_CP061405	162789	52.08	Klebsiella pneumoniae strain NU-CRE055 plasmid pCRE-055-1, complete sequence.
1801	NZ_CP061406	85405	51.22	Klebsiella pneumoniae strain NU-CRE055 plasmid pCRE-055-2, complete sequence.
1802	NZ_CP061407	68514	52.15	Klebsiella pneumoniae strain NU-CRE055 plasmid pCRE-055-3, complete sequence.
1803	NZ_CP061386	186866	51.35	Klebsiella pneumoniae strain NU-CRE213 plasmid pCRE-213-1, complete sequence.
1804	NZ_CP061387	114416	53.92	Klebsiella pneumoniae strain NU-CRE213 plasmid pCRE-213-2, complete sequence.
1805	NZ_CP061388	13636	53.7	Klebsiella pneumoniae strain NU-CRE213 plasmid pCRE-213-3, complete sequence.
1806	NZ_CP061701	334893	47.69	Klebsiella pneumoniae strain C39 plasmid pC39-334kb, complete sequence.
1807	NZ_CP061702	125663	49.76	Klebsiella pneumoniae strain C39 plasmid pC39-125kb, complete sequence.
1808	NZ_AP023338	288040	46.67	Klebsiella pneumoniae strain MH15-269M plasmid pMH15-269M_1, complete sequence.
1809	NZ_AP023339	173855	44.59	Klebsiella pneumoniae strain MH15-269M plasmid pMH15-269M_2, complete sequence.
1810	NZ_AP023340	160398	51.97	Klebsiella pneumoniae strain MH15-269M plasmid pMH15-269M_3, complete sequence.
1811	NZ_AP023341	71220	51.8	Klebsiella pneumoniae strain MH15-269M plasmid pMH15-269M_4, complete sequence.
1812	NZ_AP023342	4167	41.49	Klebsiella pneumoniae strain MH15-269M plasmid pMH15-269M_5, complete sequence.
1813	NZ_CP061381	161774	51.2	Klebsiella pneumoniae strain NU-CRE236 plasmid pCRE-236-1, complete sequence.
1814	NZ_CP061382	136387	55.11	Klebsiella pneumoniae strain NU-CRE236 plasmid pCRE-236-2, complete sequence.
1815	NZ_CP061383	5488	63.32	Klebsiella pneumoniae strain NU-CRE236 plasmid pCRE-236-3, complete sequence.
1816	NZ_CP061384	1934	51.29	Klebsiella pneumoniae strain NU-CRE236 plasmid pCRE-236-4, complete sequence.
1817	NZ_CP061833	193300	51.63	Klebsiella pneumoniae strain C0674 plasmid p1423_1, complete sequence.
1818	NZ_CP061834	47819	53.11	Klebsiella pneumoniae strain C0674 plasmid p1423_2, complete sequence.
1819	NZ_CP060050	199783	50.28	Klebsiella pneumoniae strain NICU_2_P7 plasmid unnamed1, complete sequence.
1820	NZ_CP060051	99260	50.91	Klebsiella pneumoniae strain NICU_2_P7 plasmid unnamed2, complete sequence.
1821	NZ_CP061843	173471	53.54	Klebsiella pneumoniae strain HC139 plasmid pHC139-5copy, complete sequence.
1822	NZ_CP031935	198126	50.11	Klebsiella pneumoniae strain GZ-1 plasmid unnamed1, complete sequence.
1823	NZ_CP031936	133770	53.33	Klebsiella pneumoniae strain GZ-1 plasmid unnamed2, complete sequence.
1824	NZ_CP031937	87094	53.95	Klebsiella pneumoniae strain GZ-1 plasmid unnamed3, complete sequence.
1825	NZ_VKNK01000077	77619	52.73	Klebsiella pneumoniae strain KP13205 plasmid pKP13205_KPC2, whole genome shotgun sequence.
1826	NZ_VKNL01000120	155869	54.66	Klebsiella pneumoniae strain KP11394 plasmid pKP11394_KPC2, whole genome shotgun sequence.
1827	NZ_VKNH01000084	78022	52.75	Klebsiella pneumoniae strain KP12072 plasmid pKP_12072_KPC2, whole genome shotgun sequence.
1828	NZ_VKNE01000099	78021	52.74	Klebsiella pneumoniae strain KP16289 plasmid pKP16289_KPC2, whole genome shotgun sequence.
1829	NZ_VKNJ01000140	77619	52.75	Klebsiella pneumoniae strain KP13846 plasmid pKP13846_KPC2, whole genome shotgun sequence.
1830	NZ_VKNF01000119	77312	52.71	Klebsiella pneumoniae strain KP15812 plasmid pKP15812_KPC2, whole genome shotgun sequence.
1831	NZ_CP062793	116956	52.73	Klebsiella pneumoniae strain 33Kpn12 plasmid p33Kpn12-1, complete sequence.
1832	NZ_CP062794	15947	54.34	Klebsiella pneumoniae strain 33Kpn12 plasmid p33Kpn12-KPC, complete sequence.
1833	NZ_JACTAR010000004	6103	52.3	Klebsiella pneumoniae strain HKP0064 plasmid pHKP0064.1, whole genome shotgun sequence.
1834	NZ_JACTAR010000005	70762	51.64	Klebsiella pneumoniae strain HKP0064 plasmid pHKP0064.2, whole genome shotgun sequence.
1835	NZ_JACTAR010000006	113014	49.03	Klebsiella pneumoniae strain HKP0064 plasmid pHKP0064.3, whole genome shotgun sequence.
1836	NZ_JACTAR010000007	57450	52.67	Klebsiella pneumoniae strain HKP0064 plasmid pHKP0064.4, whole genome shotgun sequence.
1837	NZ_JACTAR010000008	8428	42.01	Klebsiella pneumoniae strain HKP0064 plasmid pHKP0064.5, whole genome shotgun sequence.
1838	NZ_JACTAR010000009	5499	47.61	Klebsiella pneumoniae strain HKP0064 plasmid pHKP0064.6, whole genome shotgun sequence.
1839	NZ_JACTAR010000010	2044	45.25	Klebsiella pneumoniae strain HKP0064 plasmid pHKP0064.7, whole genome shotgun sequence.
1840	NZ_JACTAR010000011	1459	50.93	Klebsiella pneumoniae strain HKP0064 plasmid pHKP0064.8, whole genome shotgun sequence.
1841	NZ_CP060422	178010	44.69	Klebsiella pneumoniae strain BA2105 plasmid pKOX, complete sequence.
1842	NZ_CP060423	74731	50.02	Klebsiella pneumoniae strain BA2105 plasmid pIncR, complete sequence.
1843	NZ_CP060424	60800	50.7	Klebsiella pneumoniae strain BA2105 plasmid pIncFIA_HI1, complete sequence.
1844	NZ_CP060425	47630	51.18	Klebsiella pneumoniae strain BA2105 plasmid pIncFIB_pQil, complete sequence.
1845	NZ_CP060426	6047	53.75	Klebsiella pneumoniae strain BA2105 plasmid p_unnamed_1_VBA2105.
1846	NZ_CP060427	2089	47.25	Klebsiella pneumoniae strain BA2105 plasmid pColBS512.
1847	NZ_CP060428	1552	51.93	Klebsiella pneumoniae strain BA2105 plasmid p_unnamed_2_VBA2105.
1848	NZ_CP054171	92972	52.84	Klebsiella pneumoniae strain BA12818 plasmid pIncFII, complete sequence.
1849	NZ_CP054172	32976	52.8	Klebsiella pneumoniae strain BA12818 plasmid pIncFIBpQil, complete sequence.
1850	NZ_CP063146	3991	44.35	Klebsiella pneumoniae strain KP19-3088 plasmid pKP19-3088-4k, complete sequence.
1851	NZ_CP063148	159093	53.88	Klebsiella pneumoniae strain KP19-3088 plasmid pKP19-3088-159k, complete sequence.
1852	NZ_CP063149	375474	47.97	Klebsiella pneumoniae strain KP19-3088 plasmid pKP19-3088-375k, complete sequence.
1853	NZ_CP063020	79562	51.66	Klebsiella pneumoniae strain CriePir75 plasmid unnamed1, complete sequence.
1854	NZ_CP063021	5010	43.99	Klebsiella pneumoniae strain CriePir75 plasmid unnamed2, complete sequence.
1855	NZ_CP063022	3511	54.51	Klebsiella pneumoniae strain CriePir75 plasmid unnamed3, complete sequence.
1856	AP022554	190035	51.72	Klebsiella pneumoniae THO-017 plasmid pTHO-017-1 DNA, complete sequence.
1857	AP022555	70483	47.94	Klebsiella pneumoniae THO-017 plasmid pTHO-017-2 DNA, complete sequence.
1858	AP022556	29804	46.56	Klebsiella pneumoniae THO-017 plasmid pTHO-017-3 DNA, complete sequence.
1859	NZ_CP063009	103524	49.78	Klebsiella pneumoniae strain CriePir120 plasmid unnamed1, complete sequence.
1860	NZ_CP063010	84069	51	Klebsiella pneumoniae strain CriePir120 plasmid unnamed2, complete sequence.
1861	NZ_CP063278	232362	50.11	Klebsiella pneumoniae strain MAR14-456 plasmid pMAR14456-IncHI1B, complete sequence.
1862	NZ_CP063279	127014	52.68	Klebsiella pneumoniae strain MAR14-456 plasmid pMAR14456-IncFII, complete sequence.
1863	NZ_CP063280	63589	51.22	Klebsiella pneumoniae strain MAR14-456 plasmid pMAR14456-OXA48, complete sequence.
1864	NZ_CP063012	164278	50.61	Klebsiella pneumoniae strain CriePir116 plasmid unnamed, complete sequence.
1865	CP062994	302447	47.48	Klebsiella pneumoniae strain CriePir200 plasmid unnamed1, complete sequence.
1866	CP062995	226542	52.09	Klebsiella pneumoniae strain CriePir200 plasmid unnamed2, complete sequence.
1867	CP062996	5591	41.87	Klebsiella pneumoniae strain CriePir200 plasmid unnamed3.
1868	CP063014	210662	49.58	Klebsiella pneumoniae strain CriePir99 plasmid unnamed1, complete sequence.
1869	CP063015	113308	52.52	Klebsiella pneumoniae strain CriePir99 plasmid unnamed2, complete sequence.
1870	CP063016	4167	43.68	Klebsiella pneumoniae strain CriePir99 plasmid unnamed3.
1871	CP063017	3808	44.62	Klebsiella pneumoniae strain CriePir99 plasmid unnamed4, complete sequence.
1872	CP063018	3777	36.96	Klebsiella pneumoniae strain CriePir99 plasmid unnamed5, complete sequence.
1873	NZ_CP063004	29625	52.61	Klebsiella pneumoniae strain CriePir154 plasmid unnamed1.
1874	NZ_CP063005	5165	47.55	Klebsiella pneumoniae strain CriePir154 plasmid unnamed2, complete sequence.
1875	NZ_CP063006	4052	53.65	Klebsiella pneumoniae strain CriePir154 plasmid unnamed3.
1876	NZ_CP063007	2088	47.17	Klebsiella pneumoniae strain CriePir154 plasmid unnamed4, complete sequence.
1877	NZ_CP062998	114497	52.27	Klebsiella pneumoniae strain CriePir197 plasmid unnamed1, complete sequence.
1878	NZ_CP062999	68226	53.07	Klebsiella pneumoniae strain CriePir197 plasmid unnamed2, complete sequence.
1879	NZ_CP063000	5409	47.25	Klebsiella pneumoniae strain CriePir197 plasmid unnamed3.
1880	NZ_CP063001	3336	46.94	Klebsiella pneumoniae strain CriePir197 plasmid unnamed4, complete sequence.
1881	NZ_CP063002	3223	56.28	Klebsiella pneumoniae strain CriePir197 plasmid unnamed5.
1882	NZ_AP022528	142386	51.78	Klebsiella pneumoniae strain THO-004 plasmid pTHO-004-1, complete sequence.
1883	NZ_AP022529	44402	49.49	Klebsiella pneumoniae strain THO-004 plasmid pTHO-004-2, complete sequence.
1884	NZ_AP022530	4906	52.51	Klebsiella pneumoniae strain THO-004 plasmid pTHO-004-3, complete sequence.
1885	NZ_AP022531	4680	45.62	Klebsiella pneumoniae strain THO-004 plasmid pTHO-004-4, complete sequence.
1886	NZ_AP022532	2315	51.06	Klebsiella pneumoniae strain THO-004 plasmid pTHO-004-5, complete sequence.
1887	NZ_CP063024	2676	44.28	Klebsiella pneumoniae strain CriePir45 plasmid unnamed.
1888	NZ_AP023454	93470	52.89	Klebsiella pneumoniae strain M941 plasmid pM941-NDM5, complete sequence.
1889	NZ_AP023455	185769	51.12	Klebsiella pneumoniae strain M941 plasmid pM941-a, complete sequence.
1890	NZ_AP023456	56841	52.57	Klebsiella pneumoniae strain M941 plasmid pM941-b, complete sequence.
1891	NZ_AP023457	9294	55.15	Klebsiella pneumoniae strain M941 plasmid pM941-c, complete sequence.
1892	NZ_AP023458	3991	44.35	Klebsiella pneumoniae strain M941 plasmid pM941-d, complete sequence.
1893	LR890513	276381	53.04	Klebsiella pneumoniae isolate KSB1_9F-sc-2280270 genome assembly, plasmid: 2.
1894	LR890514	4165	46.48	Klebsiella pneumoniae isolate KSB1_9F-sc-2280270 genome assembly, plasmid: 3.
1895	LR890699	196764	52.39	Klebsiella pneumoniae isolate KSB1_10B-sc-2280232 genome assembly, plasmid: 2.
1896	LR890700	110279	51.79	Klebsiella pneumoniae isolate KSB1_10B-sc-2280232 genome assembly, plasmid: 3.
1897	LR890701	31824	34.32	Klebsiella pneumoniae isolate KSB1_10B-sc-2280232 genome assembly, plasmid: 4.
1898	LR890216	279735	46.77	Klebsiella pneumoniae isolate INF058-sc-2279968 genome assembly, plasmid: 2.
1899	LR890749	9583	43.58	Klebsiella pneumoniae isolate INF232-sc-2280123 genome assembly, plasmid: 2.
1900	LR890750	5367	36.43	Klebsiella pneumoniae isolate INF232-sc-2280123 genome assembly, plasmid: 3.
1901	NZ_LR890491	196682	53.24	Klebsiella pneumoniae isolate INF341-sc-2280155 plasmid 2, complete sequence.
1902	NZ_LR890492	9294	55.16	Klebsiella pneumoniae isolate INF341-sc-2280155 plasmid 3, complete sequence.
1903	NZ_LR890703	161308	50.17	Klebsiella pneumoniae isolate INF305-sc-2280094 plasmid 2, complete sequence.
1904	NZ_LR890704	128238	52.65	Klebsiella pneumoniae isolate INF305-sc-2280094 plasmid 3, complete sequence.
1905	NZ_LR890705	111123	49.15	Klebsiella pneumoniae isolate INF305-sc-2280094 plasmid 4, complete sequence.
1906	NZ_LR890706	70656	50.91	Klebsiella pneumoniae isolate INF305-sc-2280094 plasmid 5, complete sequence.
1907	NZ_LR890707	65499	51.43	Klebsiella pneumoniae isolate INF305-sc-2280094 plasmid 6, complete sequence.
1908	NZ_LR890708	53758	52.84	Klebsiella pneumoniae isolate INF305-sc-2280094 plasmid 7, complete sequence.
1909	NZ_LR890709	9294	55.15	Klebsiella pneumoniae isolate INF305-sc-2280094 plasmid 8, complete sequence.
1910	NZ_LR890255	161308	50.17	Klebsiella pneumoniae isolate INF310-sc-2280104 plasmid 2, complete sequence.
1911	NZ_LR890256	128238	52.65	Klebsiella pneumoniae isolate INF310-sc-2280104 plasmid 3, complete sequence.
1912	NZ_LR890257	111123	49.15	Klebsiella pneumoniae isolate INF310-sc-2280104 plasmid 4, complete sequence.
1913	NZ_LR890258	70656	50.91	Klebsiella pneumoniae isolate INF310-sc-2280104 plasmid 5, complete sequence.
1914	NZ_LR890259	65499	51.43	Klebsiella pneumoniae isolate INF310-sc-2280104 plasmid 6, complete sequence.
1915	NZ_LR890260	53948	52.78	Klebsiella pneumoniae isolate INF310-sc-2280104 plasmid 7, complete sequence.
1916	NZ_LR890261	9294	55.15	Klebsiella pneumoniae isolate INF310-sc-2280104 plasmid 8, complete sequence.
1917	NZ_LR890633	161308	50.17	Klebsiella pneumoniae isolate INF299-sc-2280084 plasmid 2, complete sequence.
1918	NZ_LR890634	128238	52.65	Klebsiella pneumoniae isolate INF299-sc-2280084 plasmid 3, complete sequence.
1919	NZ_LR890635	111123	49.15	Klebsiella pneumoniae isolate INF299-sc-2280084 plasmid 4, complete sequence.
1920	NZ_LR890636	70656	50.91	Klebsiella pneumoniae isolate INF299-sc-2280084 plasmid 5, complete sequence.
1921	NZ_LR890637	65499	51.43	Klebsiella pneumoniae isolate INF299-sc-2280084 plasmid 6, complete sequence.
1922	NZ_LR890638	53939	52.8	Klebsiella pneumoniae isolate INF299-sc-2280084 plasmid 7, complete sequence.
1923	NZ_LR890639	9294	55.15	Klebsiella pneumoniae isolate INF299-sc-2280084 plasmid 8, complete sequence.
1924	NZ_LR890516	161308	50.17	Klebsiella pneumoniae isolate INF281-sc-2280206 plasmid 2, complete sequence.
1925	NZ_LR890517	128238	52.65	Klebsiella pneumoniae isolate INF281-sc-2280206 plasmid 3, complete sequence.
1926	NZ_LR890518	111123	49.15	Klebsiella pneumoniae isolate INF281-sc-2280206 plasmid 4, complete sequence.
1927	NZ_LR890519	70656	50.91	Klebsiella pneumoniae isolate INF281-sc-2280206 plasmid 5, complete sequence.
1928	NZ_LR890520	65499	51.43	Klebsiella pneumoniae isolate INF281-sc-2280206 plasmid 6, complete sequence.
1929	NZ_LR890521	53943	52.79	Klebsiella pneumoniae isolate INF281-sc-2280206 plasmid 7, complete sequence.
1930	NZ_LR890522	9294	55.15	Klebsiella pneumoniae isolate INF281-sc-2280206 plasmid 8, complete sequence.
1931	NZ_LR890427	161308	50.17	Klebsiella pneumoniae isolate INF298 plasmid 2, complete sequence.
1932	NZ_LR890428	128238	52.65	Klebsiella pneumoniae isolate INF298 plasmid 3, complete sequence.
1933	NZ_LR890429	111123	49.15	Klebsiella pneumoniae isolate INF298 plasmid 4, complete sequence.
1934	NZ_LR890430	70656	50.91	Klebsiella pneumoniae isolate INF298 plasmid 5, complete sequence.
1935	NZ_LR890431	65499	51.43	Klebsiella pneumoniae isolate INF298 plasmid 6, complete sequence.
1936	NZ_LR890432	53938	52.78	Klebsiella pneumoniae isolate INF298 plasmid 7, complete sequence.
1937	NZ_LR890433	9294	55.15	Klebsiella pneumoniae isolate INF298 plasmid 8, complete sequence.
1938	NZ_LR890501	161308	50.17	Klebsiella pneumoniae isolate KSB1_5H-sc-2280283 plasmid 2, complete sequence.
1939	NZ_LR890502	128238	52.65	Klebsiella pneumoniae isolate KSB1_5H-sc-2280283 plasmid 3, complete sequence.
1940	NZ_LR890503	111123	49.15	Klebsiella pneumoniae isolate KSB1_5H-sc-2280283 plasmid 4, complete sequence.
1941	NZ_LR890504	70656	50.91	Klebsiella pneumoniae isolate KSB1_5H-sc-2280283 plasmid 5, complete sequence.
1942	NZ_LR890505	65499	51.43	Klebsiella pneumoniae isolate KSB1_5H-sc-2280283 plasmid 6, complete sequence.
1943	NZ_LR890506	53943	52.79	Klebsiella pneumoniae isolate KSB1_5H-sc-2280283 plasmid 7, complete sequence.
1944	NZ_LR890507	9294	55.15	Klebsiella pneumoniae isolate KSB1_5H-sc-2280283 plasmid 8, complete sequence.
1945	LR890249	183973	53.06	Klebsiella pneumoniae isolate KSB2_3A-sc-2280319 genome assembly, plasmid: 2.
1946	LR890250	42636	48.94	Klebsiella pneumoniae isolate KSB2_3A-sc-2280319 genome assembly, plasmid: 3.
1947	LR890251	33928	35.05	Klebsiella pneumoniae isolate KSB2_3A-sc-2280319 genome assembly, plasmid: 4.
1948	LR890252	4576	54.72	Klebsiella pneumoniae isolate KSB2_3A-sc-2280319 genome assembly, plasmid: 5.
1949	LR890253	3649	46.4	Klebsiella pneumoniae isolate KSB2_3A-sc-2280319 genome assembly, plasmid: 6.
1950	LR890588	210253	52.53	Klebsiella pneumoniae isolate INF154-sc-2279998 genome assembly, plasmid: 2.
1951	LR890589	127381	53.2	Klebsiella pneumoniae isolate INF154-sc-2279998 genome assembly, plasmid: 3.
1952	LR890590	73477	53.87	Klebsiella pneumoniae isolate INF154-sc-2279998 genome assembly, plasmid: 4.
1953	LR890591	8632	49.41	Klebsiella pneumoniae isolate INF154-sc-2279998 genome assembly, plasmid: 5.
1954	LR890592	4667	51.23	Klebsiella pneumoniae isolate INF154-sc-2279998 genome assembly, plasmid: 6.
1955	LR890593	3549	47.17	Klebsiella pneumoniae isolate INF154-sc-2279998 genome assembly, plasmid: 7.
1956	LR890594	1919	51.33	Klebsiella pneumoniae isolate INF154-sc-2279998 genome assembly, plasmid: 8.
1957	LR890532	53776	53.11	Klebsiella pneumoniae isolate KSB2_5A-sc-2280323 genome assembly, plasmid: 2.
1958	LR890533	4064	35.31	Klebsiella pneumoniae isolate KSB2_5A-sc-2280323 genome assembly, plasmid: 3.
1959	LR890534	3223	56.35	Klebsiella pneumoniae isolate KSB2_5A-sc-2280323 genome assembly, plasmid: 4.
1960	LR890535	1916	51.46	Klebsiella pneumoniae isolate KSB2_5A-sc-2280323 genome assembly, plasmid: 5.
1961	LR890477	307129	51.64	Klebsiella pneumoniae isolate INF290-sc-2280223 genome assembly, plasmid: 2.
1962	LR890478	88966	51.44	Klebsiella pneumoniae isolate INF290-sc-2280223 genome assembly, plasmid: 3.
1963	LR890479	10402	49.96	Klebsiella pneumoniae isolate INF290-sc-2280223 genome assembly, plasmid: 4.
1964	LR890480	9452	50.73	Klebsiella pneumoniae isolate INF290-sc-2280223 genome assembly, plasmid: 5.
1965	LR890481	6220	45.63	Klebsiella pneumoniae isolate INF290-sc-2280223 genome assembly, plasmid: 6.
1966	LR890482	4666	51.29	Klebsiella pneumoniae isolate INF290-sc-2280223 genome assembly, plasmid: 7.
1967	LR890483	4534	48.24	Klebsiella pneumoniae isolate INF290-sc-2280223 genome assembly, plasmid: 8.
1968	LR890439	211329	52.93	Klebsiella pneumoniae isolate INF208-sc-2280076 genome assembly, plasmid: 2.
1969	LR890440	153419	52.15	Klebsiella pneumoniae isolate INF208-sc-2280076 genome assembly, plasmid: 3.
1970	LR890441	6734	46.57	Klebsiella pneumoniae isolate INF208-sc-2280076 genome assembly, plasmid: 4.
1971	LR890442	5952	48.3	Klebsiella pneumoniae isolate INF208-sc-2280076 genome assembly, plasmid: 5.
1972	LR890443	4534	48.26	Klebsiella pneumoniae isolate INF208-sc-2280076 genome assembly, plasmid: 6.
1973	LR890444	3897	42.29	Klebsiella pneumoniae isolate INF208-sc-2280076 genome assembly, plasmid: 7.
1974	LR890445	3549	47.2	Klebsiella pneumoniae isolate INF208-sc-2280076 genome assembly, plasmid: 8.
1975	NZ_LR890382	4064	35.31	Klebsiella pneumoniae isolate INF148-sc-2279987 plasmid 2, complete sequence.
1976	NZ_LR890383	3223	56.35	Klebsiella pneumoniae isolate INF148-sc-2279987 plasmid 3, complete sequence.
1977	NZ_LR890357	195539	52.36	Klebsiella pneumoniae isolate INF231-sc-2280121 plasmid 2, complete sequence.
1978	NZ_LR890358	3664	44.76	Klebsiella pneumoniae isolate INF231-sc-2280121 plasmid 3, complete sequence.
1979	NZ_LR890359	2667	45.82	Klebsiella pneumoniae isolate INF231-sc-2280121 plasmid 4, complete sequence.
1980	LR890400	250884	45.64	Klebsiella pneumoniae isolate INF345-sc-2280164 genome assembly, plasmid: 2.
1981	LR890401	243534	52.49	Klebsiella pneumoniae isolate INF345-sc-2280164 genome assembly, plasmid: 3.
1982	LR890402	31738	33.75	Klebsiella pneumoniae isolate INF345-sc-2280164 genome assembly, plasmid: 4.
1983	LR890403	5783	47.41	Klebsiella pneumoniae isolate INF345-sc-2280164 genome assembly, plasmid: 5.
1984	LR890404	3514	54.35	Klebsiella pneumoniae isolate INF345-sc-2280164 genome assembly, plasmid: 6.
1985	LR890741	193723	53.42	Klebsiella pneumoniae isolate INF336-sc-2280147 genome assembly, plasmid: 2.
1986	LR890742	173159	53.26	Klebsiella pneumoniae isolate INF336-sc-2280147 genome assembly, plasmid: 3.
1987	LR890743	140462	50.24	Klebsiella pneumoniae isolate INF336-sc-2280147 genome assembly, plasmid: 4.
1988	LR890744	135361	53.24	Klebsiella pneumoniae isolate INF336-sc-2280147 genome assembly, plasmid: 5.
1989	LR890745	5650	41.27	Klebsiella pneumoniae isolate INF336-sc-2280147 genome assembly, plasmid: 6.
1990	LR890746	3514	54.38	Klebsiella pneumoniae isolate INF336-sc-2280147 genome assembly, plasmid: 7.
1991	LR890747	1919	51.33	Klebsiella pneumoniae isolate INF336-sc-2280147 genome assembly, plasmid: 8.
1992	NZ_LR890465	233932	50.16	Klebsiella pneumoniae isolate INF079-sc-2280008 plasmid 2, complete sequence.
1993	LR890282	249552	53.12	Klebsiella pneumoniae isolate KSB1_8D-sc-2280250 genome assembly, plasmid: 2.
1994	LR890283	67871	52.74	Klebsiella pneumoniae isolate KSB1_8D-sc-2280250 genome assembly, plasmid: 3.
1995	LR890284	4438	44.98	Klebsiella pneumoniae isolate KSB1_8D-sc-2280250 genome assembly, plasmid: 4.
1996	LR890285	3619	45.68	Klebsiella pneumoniae isolate KSB1_8D-sc-2280250 genome assembly, plasmid: 5.
1997	NZ_LR890472	177028	51.32	Klebsiella pneumoniae isolate INF168-sc-2280023 plasmid 2, complete sequence.
1998	NZ_LR890473	40217	51.07	Klebsiella pneumoniae isolate INF168-sc-2280023 plasmid 3, complete sequence.
1999	NZ_LR890555	112133	48.72	Klebsiella pneumoniae isolate INF182-sc-2280049 plasmid 2, complete sequence.
[truncated: 2,452 more rows]
