# Supplementary material for: In silico characterization of blaNDM-harboring plasmids in Klebsiella pneumoniae
Source: Front Microbiol. 2022 Nov 23;13:1008905. doi: 10.3389/fmicb.2022.1008905 (PMC9727287; doi:10.3389/fmicb.2022.1008905)
Supplement: Supplementary file 3 [file Data_Sheet_3.XLSX]

## Sheet: ResFinder
Plasmid	Resistance gene	Identity	Alignment Length/Gene Length	Coverage	Position in reference	Position in contig	Phenotype	Accession no.
NZ_CP009115.1	aadA1	100	789/789	100	1..789	12740..13528	Aminoglycoside resistance	JQ480156
NZ_CP009115.1	aph(3')-VI	100	780/780	100	1..780	27075..27854	Warning: gene is missing from Notes file. Please inform curator.	KC170992
NZ_CP009115.1	aac(6')-Ib	100	606/606	100	1..606	13598..14203	Aminoglycoside resistance	M21682
NZ_CP009115.1	blaCTX-M-15	100	876/876	100	1..876	17025..17900	Beta-lactam resistance Alternate name; UOE-1	AY044436
NZ_CP009115.1	blaTEM-1A	100	861/861	100	1..861	10296..11156	Beta-lactam resistance Alternate name; RblaTEM-1	HM749966
NZ_CP009115.1	blaOXA-9	100	825/825	100	1..825	11856..12680	Beta-lactam resistance	KQ089875
NZ_CP009115.1	blaNDM-1	100	813/813	100	1..813	30287..31099	Beta-lactam resistance	FN396876
NZ_CP009115.1	qnrS1	100	657/657	100	1..657	22541..23197	Quinolone resistance	AB187515
NZ_CP009115.1	aac(6')-Ib-cr	99.42	519/519	100	1..519	13598..14116	Fluoroquinolone and aminoglycoside resistance	EF636461
NZ_CP008933.1	aadA2	100	792/792	100	1..792	192987..193778	Aminoglycoside resistance	JQ364967
NZ_CP008933.1	armA	100	774/774	100	1..774	198467..199240	Aminoglycoside resistance	AY220558
NZ_CP008933.1	aac(6')-Ib-cr	100	600/600	100	1..600	40524..41123	Fluoroquinolone and aminoglycoside resistance	DQ303918
NZ_CP008933.1	blaCTX-M-15	100	876/876	100	1..876	34651..35526	Beta-lactam resistance Alternate name; UOE-1	AY044436
NZ_CP008933.1	blaOXA-1	100	831/831	100	1..831	39563..40393	Beta-lactam resistance	HQ170510
NZ_CP008933.1	blaNDM-1	100	813/813	100	1..813	47947..48759	Beta-lactam resistance	FN396876
NZ_CP008933.1	blaNDM-1	100	813/813	100	1..813	56535..57347	Beta-lactam resistance	FN396876
NZ_CP008933.1	blaNDM-1	100	813/813	100	1..813	65123..65935	Beta-lactam resistance	FN396876
NZ_CP008933.1	msr(E)	100	1476/1476	100	1..1476	201539..203014	Macrolide, Lincosamide and Streptogramin B resistance	FR751518
NZ_CP008933.1	mph(E)	100	885/885	100	1..885	203070..203954	Macrolide resistance	DQ839391
NZ_CP008933.1	catA1	99.85	660/660	100	1..660	211743..212402	Phenicol resistance	V00622
NZ_CP008933.1	catB3	100	442/633	69.8262	1..442	38984..39425	Phenicol resistance	AJ009818
NZ_CP008933.1	catB3	100	442/633	69.8262	1..442	38984..39425	Phenicol resistance	U13880
NZ_CP008933.1	qnrB1	100	645/645	100	1..645	73853..74497	Quinolone resistance	DQ351241
NZ_CP008933.1	aac(6')-Ib-cr	100	600/600	100	1..600	40524..41123	Fluoroquinolone and aminoglycoside resistance	DQ303918
NZ_CP008933.1	sul1	100	840/840	100	1..840	194283..195122	Sulphonamide resistance	U12338
NZ_CP008933.1	dfrA12	100	498/498	100	1..498	192082..192579	Trimethoprim resistance	AM040708
NZ_CP008933.1	qacE	100	282/333	84.6847	1..282	193942..194223	Disinfectant resistance	X68232
NZ_CP010391.1	aph(3')-VI	100	780/780	100	1..780	148310..149089	Warning: gene is missing from Notes file. Please inform curator.	KC170992
NZ_CP010391.1	aadA2b	99.87	780/780	100	1..780	48977..49756	Aminoglycoside resistance	D43625
NZ_CP010391.1	aac(6')-29a	98.25	399/396	100	1..396	37972..38370	Warning: gene is missing from Notes file. Please inform curator.	AF263519
NZ_CP010391.1	aac(6')-29b	98.25	399/396	100	1..396	37972..38370	Warning: gene is missing from Notes file. Please inform curator.	AF263519
NZ_CP010391.1	blaCARB-2	100	867/867	100	1..867	49886..50752	Beta-lactam resistance Alternate name; PSE-1, blaP1b	M69058
NZ_CP010391.1	blaNDM-1	100	813/813	100	1..813	150367..151179	Beta-lactam resistance	FN396876
NZ_CP010391.1	msr(E)	100	1476/1476	100	1..1476	41584..43059	Macrolide, Lincosamide and Streptogramin B resistance	FR751518
NZ_CP010391.1	mph(E)	100	885/885	100	1..885	40644..41528	Macrolide resistance	DQ839391
NZ_CP010391.1	cmlA1	99.84	1260/1260	100	1..1260	47456..48715	Phenicol resistance	M64556
NZ_CP010391.1	catB3	100	633/633	100	1..633	37205..37837	Phenicol resistance	U13880
NZ_CP010391.1	sul1	100	840/840	100	1..840	45329..46168	Sulphonamide resistance	X15024
NZ_CP010391.1	sul2	100	624/816	76.4706	1..624	136798..137421	Sulphonamide resistance	AJ319822
NZ_CP010391.1	sul2	100	624/819	76.1905	1..624	136798..137421	Sulphonamide resistance	AJ514834
NZ_CP010391.1	sul2	100	624/852	73.2394	1..624	136798..137421	Sulphonamide resistance	FJ197818
NZ_CP010391.1	sul2	100	624/852	73.2394	1..624	136798..137421	Sulphonamide resistance	HM486907
NZ_CP010391.1	sul2	100	624/816	76.4706	1..624	136798..137421	Sulphonamide resistance	AY034138
NZ_CP010391.1	qacE	100	282/333	84.6847	1..282	46228..46509	Disinfectant resistance	X68232
NZ_CP012754.1	aadA2	100	792/792	100	1..792	261911..262702	Aminoglycoside resistance	JQ364967
NZ_CP012754.1	aph(3')-VI	100	780/780	100	1..780	4558..5337	Warning: gene is missing from Notes file. Please inform curator.	KC170992
NZ_CP012754.1	armA	100	774/774	100	1..774	267391..268164	Aminoglycoside resistance	AY220558
NZ_CP012754.1	blaNDM-1	100	813/813	100	1..813	7770..8582	Beta-lactam resistance	FN396876
NZ_CP012754.1	msr(E)	100	1476/1476	100	1..1476	270463..271938	Macrolide, Lincosamide and Streptogramin B resistance	FR751518
NZ_CP012754.1	mph(E)	99.89	885/885	100	1..885	271994..272878	Macrolide resistance	DQ839391
NZ_CP012754.1	qnrB1	100	645/645	100	1..645	130519..131163	Quinolone resistance	DQ351241
NZ_CP012754.1	sul1	100	840/840	100	1..840	263207..264046	Sulphonamide resistance	U12338
NZ_CP012754.1	dfrA12	100	498/498	100	1..498	261006..261503	Trimethoprim resistance	AM040708
NZ_CP012754.1	qacE	100	282/333	84.6847	1..282	262866..263147	Disinfectant resistance	X68232
NZ_CP006661.1	rmtC	100	846/846	100	1..846	120100..120945	Aminoglycoside resistance	AB194779
NZ_CP006661.1	aac(6')-Ib3	100	555/555	100	1..555	115183..115737	Warning: gene is missing from Notes file. Please inform curator.	X60321
NZ_CP006661.1	blaCMY-6	100	1146/1146	100	1..1146	72203..73348	Beta-lactam resistance	AJ011293
NZ_CP006661.1	blaNDM-1	100	813/813	100	1..813	122191..123003	Beta-lactam resistance	FN396876
NZ_CP006661.1	aac(6')-Ib-cr	99.61	519/519	100	1..519	115219..115737	Fluoroquinolone and aminoglycoside resistance	EF636461
NZ_CP006661.1	sul1	100	840/840	100	1..840	116247..117086	Sulphonamide resistance	U12338
NZ_CP006661.1	qacE	100	282/333	84.6847	1..282	115906..116187	Disinfectant resistance	X68232
NZ_CP012990.1	blaNDM-7	100	813/813	100	1..813	16424..17236	Beta-lactam resistance	JX262694
NZ_CP014757.1	aph(3')-VI	100	780/780	100	1..780	9186..9965	Warning: gene is missing from Notes file. Please inform curator.	KC170992
NZ_CP014757.1	aac(6')-Ib-cr	100	600/600	100	1..600	25735..26334	Fluoroquinolone and aminoglycoside resistance	DQ303918
NZ_CP014757.1	blaCTX-M-15	100	876/876	100	1..876	19140..20015	Beta-lactam resistance Alternate name; UOE-1	AY044436
NZ_CP014757.1	blaOXA-1	100	831/831	100	1..831	24774..25604	Beta-lactam resistance	HQ170510
NZ_CP014757.1	blaNDM-1	100	813/813	100	1..813	5941..6753	Beta-lactam resistance	FN396876
NZ_CP014757.1	catB3	100	633/633	100	1..633	24004..24636	Phenicol resistance	U13880
NZ_CP014757.1	qnrS1	100	657/657	100	1..657	13843..14499	Quinolone resistance	AB187515
NZ_CP014757.1	aac(6')-Ib-cr	100	600/600	100	1..600	25735..26334	Fluoroquinolone and aminoglycoside resistance	DQ303918
NZ_CP014757.1	ARR-3	100	453/453	100	1..453	23467..23919	Rifampicin resistance	JF806499
NZ_CP014757.1	sul1	100	840/840	100	1..840	22064..22903	Sulphonamide resistance	U12338
NZ_CP014757.1	qacE	100	282/333	84.6847	1..282	22963..23244	Disinfectant resistance	X68232
NZ_CP016921.1	aadA2	100	792/792	100	1..792	72046..72837	Aminoglycoside resistance	JQ364967
NZ_CP016921.1	aph(3')-VI	100	780/780	100	1..780	55783..56562	Warning: gene is missing from Notes file. Please inform curator.	KC170992
NZ_CP016921.1	armA	100	774/774	100	1..774	66584..67357	Aminoglycoside resistance	AY220558
NZ_CP016921.1	aac(6')-Ib-cr	100	600/600	100	1..600	207727..208326	Fluoroquinolone and aminoglycoside resistance	DQ303918
NZ_CP016921.1	blaOXA-1	100	831/831	100	1..831	206766..207596	Beta-lactam resistance	HQ170510
NZ_CP016921.1	blaNDM-1	100	813/813	100	1..813	52538..53350	Beta-lactam resistance	FN396876
NZ_CP016921.1	msr(E)	100	1476/1476	100	1..1476	62810..64285	Macrolide, Lincosamide and Streptogramin B resistance	FR751518
NZ_CP016921.1	mph(E)	99.89	885/885	100	1..885	61870..62754	Macrolide resistance	DQ839391
NZ_CP016921.1	catB3	100	442/633	69.8262	1..442	206187..206628	Phenicol resistance	AJ009818
NZ_CP016921.1	catB3	100	442/633	69.8262	1..442	206187..206628	Phenicol resistance	U13880
NZ_CP016921.1	qnrB1	100	645/645	100	1..645	213598..214242	Quinolone resistance	DQ351241
NZ_CP016921.1	aac(6')-Ib-cr	100	600/600	100	1..600	207727..208326	Fluoroquinolone and aminoglycoside resistance	DQ303918
NZ_CP016921.1	sul1	100	840/840	100	1..840	70702..71541	Sulphonamide resistance	U12338
NZ_CP016921.1	dfrA12	100	498/498	100	1..498	73245..73742	Trimethoprim resistance	AM040708
NZ_CP016921.1	dfrA14	100	474/474	100	1..474	199491..199964	Trimethoprim resistance	KF921535
NZ_CP016921.1	qacE	100	282/333	84.6847	1..282	71601..71882	Disinfectant resistance	X68232
NZ_CP011839.1	rmtF	99.87	780/780	100	1..780	69941..70720	Aminoglycoside resistance	JQ808129
NZ_CP011839.1	aac(6')-Ib-Hangzhou	99.61	519/519	100	1..519	69012..69530	Warning: gene is missing from Notes file. Please inform curator.	FJ503047
NZ_CP011839.1	blaCTX-M-15	100	876/876	100	1..876	58138..59013	Beta-lactam resistance Alternate name; UOE-1	AY044436
NZ_CP011839.1	blaTEM-1B	100	861/861	100	1..861	75018..75878	Beta-lactam resistance Alternate name; RblaTEM-1	AY458016
NZ_CP011839.1	blaTEM-1B	99.88	861/861	99.8839	1..861	232..1091	Beta-lactam resistance Alternate name; RblaTEM-1	AY458016
NZ_CP011839.1	blaNDM-1	100	813/813	100	1..813	54141..54953	Beta-lactam resistance	FN396876
NZ_CP011839.1	qnrS1	100	657/657	100	1..657	2335..2991	Quinolone resistance	AB187515
NZ_CP011839.1	qnrS1	100	657/657	100	1..657	77124..77780	Quinolone resistance	AB187515
NZ_CP011839.1	qnrB1	100	645/645	100	1..645	45997..46641	Quinolone resistance	DQ351241
NZ_CP011839.1	aac(6')-Ib-cr	99.23	519/519	100	1..519	69012..69530	Fluoroquinolone and aminoglycoside resistance	EF636461
NZ_CP011839.1	sul1	100	840/840	100	1..840	12313..13152	Sulphonamide resistance	U12338
NZ_CP011839.1	sul1	99.88	840/840	99.881	1..840	87102..87940	Sulphonamide resistance	U12338
NZ_CP011839.1	tet(A)	100	1200/1200	100	1..1200	15903..17102	Tetracycline resistance	AJ517790
NZ_CP011839.1	dfrA1	100	474/474	100	1..474	88987..89460	Trimethoprim resistance	X00926
NZ_CP011839.1	dfrA1	100	474/474	100	1..474	14197..14670	Trimethoprim resistance	X00926
NZ_CP011839.1	qacE	100	282/333	84.6847	1..282	88000..88281	Disinfectant resistance	X68232
NZ_CP011839.1	qacE	100	282/333	84.6847	1..282	13212..13493	Disinfectant resistance	X68232
NZ_CP018366.1	rmtC	100	846/846	100	1..846	65416..66261	Aminoglycoside resistance	AB194779
NZ_CP018366.1	blaNDM-1	100	813/813	100	1..813	66819..67631	Beta-lactam resistance	FN396876
NZ_CP018366.1	sul1	99.88	840/840	100	1..840	58252..59091	Sulphonamide resistance	X15024
NZ_CP018366.1	sul1	99.88	840/840	100	1..840	58252..59091	Sulphonamide resistance	JF262165
NZ_CP018817.1	rmtC	100	846/846	100	1..846	49261..50106	Aminoglycoside resistance	AB194779
NZ_CP018817.1	aac(6')-Ib3	100	555/555	100	1..555	54469..55023	Warning: gene is missing from Notes file. Please inform curator.	X60321
NZ_CP018817.1	blaCMY-6	100	1146/1146	100	1..1146	96858..98003	Beta-lactam resistance	AJ011293
NZ_CP018817.1	blaNDM-1	100	813/813	100	1..813	47203..48015	Beta-lactam resistance	FN396876
NZ_CP018817.1	aac(6')-Ib-cr	99.61	519/519	100	1..519	54469..54987	Fluoroquinolone and aminoglycoside resistance	EF636461
NZ_CP018817.1	sul1	100	840/840	100	1..840	53120..53959	Sulphonamide resistance	U12338
NZ_CP018817.1	qacE	100	282/333	84.6847	1..282	54019..54300	Disinfectant resistance	X68232
CP014297.1	rmtC	100	846/846	100	1..846	53097..53942	Aminoglycoside resistance	AB194779
CP014297.1	aac(6')-Ib-cr	100	600/600	100	1..600	9502..10101	Fluoroquinolone and aminoglycoside resistance	DQ303918
CP014297.1	blaOXA-1	100	831/831	100	1..831	8541..9371	Beta-lactam resistance	HQ170510
CP014297.1	blaNDM-1	100	813/813	100	1..813	51727..52539	Beta-lactam resistance	FN396876
CP014297.1	mph(A)	100	906/906	100	1..906	716..1621	Macrolide resistance	D16251
CP014297.1	catB3	100	633/633	100	1..633	7771..8403	Phenicol resistance	U13880
CP014297.1	aac(6')-Ib-cr	100	600/600	100	1..600	9502..10101	Fluoroquinolone and aminoglycoside resistance	DQ303918
CP014297.1	ARR-3	100	453/453	100	1..453	7234..7686	Rifampicin resistance	JF806499
CP014297.1	sul1	100	840/840	100	1..840	5831..6670	Sulphonamide resistance	JF262165
CP014297.1	sul1	99.88	840/840	100	1..840	60267..61106	Sulphonamide resistance	JF262165
CP014297.1	sul1	99.88	840/840	100	1..840	60267..61106	Sulphonamide resistance	X15024
CP014297.1	qacE	100	282/333	84.6847	1..282	6730..7011	Disinfectant resistance	X68232
NZ_CP020068.1	aac(3)-IId	99.88	861/861	100	1..861	239198..240058	Aminoglycoside resistance	EU022314
NZ_CP020068.1	aph(6)-Id	100	831/831	100	1..831	225848..226678	Aminoglycoside resistance Alternate name; aph(6)-Id	CP000971
NZ_CP020068.1	aph(3'')-Ib	99.88	804/804	100	1..804	225039..225842	Aminoglycoside resistance Alternate name; aph(3'')-Ib	AF321551
NZ_CP020068.1	aadA2	100	792/792	100	1..792	272982..273773	Aminoglycoside resistance	JQ364967
NZ_CP020068.1	aph(3')-VI	100	780/780	100	1..780	256719..257498	Warning: gene is missing from Notes file. Please inform curator.	KC170992
NZ_CP020068.1	armA	100	774/774	100	1..774	267520..268293	Aminoglycoside resistance	AY220558
NZ_CP020068.1	blaSHV-185	99.77	861/861	100	1..861	232641..233501	Beta-lactam resistance	KM233164
NZ_CP020068.1	blaSHV-11	99.77	861/861	100	1..861	232641..233501	Beta-lactam resistance Alternate name; SHV-1-2a	X98101
NZ_CP020068.1	blaSHV-70	99.77	861/861	100	1..861	232641..233501	Beta-lactam resistance	DQ013287
NZ_CP020068.1	blaSHV-69	99.77	861/861	100	1..861	232641..233501	Beta-lactam resistance	DQ174308
NZ_CP020068.1	blaSHV-31	99.77	861/861	100	1..861	232641..233501	Beta-lactam resistance	AY277255
NZ_CP020068.1	blaSHV-25	99.77	861/861	100	1..861	232641..233501	Beta-lactam resistance	AF208796
NZ_CP020068.1	blaSHV-13	99.77	861/861	100	1..861	232641..233501	Beta-lactam resistance	AF164577
NZ_CP020068.1	blaNDM-1	100	813/813	100	1..813	253474..254286	Beta-lactam resistance	FN396876
NZ_CP020068.1	msr(E)	100	1476/1476	100	1..1476	263746..265221	Macrolide, Lincosamide and Streptogramin B resistance	FR751518
NZ_CP020068.1	mph(E)	99.89	885/885	100	1..885	262806..263690	Macrolide resistance	DQ839391
NZ_CP020068.1	sul1	100	840/840	100	1..840	271638..272477	Sulphonamide resistance	U12338
NZ_CP020068.1	sul2	100	816/816	100	1..816	224163..224978	Sulphonamide resistance	AY034138
NZ_CP020068.1	dfrA12	100	498/498	100	1..498	274181..274678	Trimethoprim resistance	AM040708
NZ_CP020068.1	qacE	100	282/333	84.6847	1..282	272537..272818	Disinfectant resistance	X68232
NZ_CP020902.1	aadA2	100	792/792	100	1..792	98247..99038	Aminoglycoside resistance	JQ364967
NZ_CP020902.1	aph(3')-VI	100	780/780	100	1..780	125139..125918	Warning: gene is missing from Notes file. Please inform curator.	KC170992
NZ_CP020902.1	armA	100	774/774	100	1..774	92785..93558	Aminoglycoside resistance	AY220558
NZ_CP020902.1	blaCTX-M-15	100	876/876	100	1..876	197323..198198	Beta-lactam resistance Alternate name; UOE-1	AY044436
NZ_CP020902.1	blaNDM-1	100	813/813	100	1..813	128351..129163	Beta-lactam resistance	FN396876
NZ_CP020902.1	msr(E)	100	1476/1476	100	1..1476	89011..90486	Macrolide, Lincosamide and Streptogramin B resistance	FR751518
NZ_CP020902.1	mph(E)	100	885/885	100	1..885	88071..88955	Macrolide resistance	DQ839391
NZ_CP020902.1	qnrS1	100	657/657	100	1..657	120605..121261	Quinolone resistance	AB187515
NZ_CP020902.1	sul1	100	840/840	100	1..840	96903..97742	Sulphonamide resistance	U12338
NZ_CP020902.1	dfrA12	100	498/498	100	1..498	99446..99943	Trimethoprim resistance	AM040708
NZ_CP020902.1	qacE	100	282/333	84.6847	1..282	97802..98083	Disinfectant resistance	X68232
NZ_CP020854.1	aadA2	100	792/792	100	1..792	92985..93776	Aminoglycoside resistance	JQ364967
NZ_CP020854.1	aph(3')-VI	100	780/780	100	1..780	76722..77501	Warning: gene is missing from Notes file. Please inform curator.	KC170992
NZ_CP020854.1	armA	100	774/774	100	1..774	87523..88296	Aminoglycoside resistance	AY220558
NZ_CP020854.1	aac(6')-Ib-cr	100	600/600	100	1..600	229867..230466	Fluoroquinolone and aminoglycoside resistance	DQ303918
NZ_CP020854.1	blaOXA-1	100	831/831	100	1..831	228906..229736	Beta-lactam resistance	HQ170510
NZ_CP020854.1	blaNDM-1	100	813/813	100	1..813	73477..74289	Beta-lactam resistance	FN396876
NZ_CP020854.1	msr(E)	100	1476/1476	100	1..1476	83749..85224	Macrolide, Lincosamide and Streptogramin B resistance	FR751518
NZ_CP020854.1	mph(E)	99.89	885/885	100	1..885	82809..83693	Macrolide resistance	DQ839391
NZ_CP020854.1	catB3	100	442/633	69.8262	1..442	228327..228768	Phenicol resistance	AJ009818
NZ_CP020854.1	catB3	100	442/633	69.8262	1..442	228327..228768	Phenicol resistance	U13880
NZ_CP020854.1	qnrB1	100	645/645	100	1..645	235738..236382	Quinolone resistance	DQ351241
NZ_CP020854.1	aac(6')-Ib-cr	100	600/600	100	1..600	229867..230466	Fluoroquinolone and aminoglycoside resistance	DQ303918
NZ_CP020854.1	sul1	100	840/840	100	1..840	91641..92480	Sulphonamide resistance	U12338
NZ_CP020854.1	dfrA12	100	498/498	100	1..498	94184..94681	Trimethoprim resistance	AM040708
NZ_CP020854.1	dfrA14	100	474/474	100	1..474	225382..225855	Trimethoprim resistance	KF921535
NZ_CP020854.1	qacE	100	282/333	84.6847	1..282	92540..92821	Disinfectant resistance	X68232
NZ_CP021687.1	aac(6')-Ib	100	606/606	100	1..606	77972..78577	Aminoglycoside resistance	M21682
NZ_CP021687.1	blaNDM-1	100	813/813	100	1..813	6803..7615	Beta-lactam resistance	FN396876
NZ_CP021687.1	aac(6')-Ib-cr	99.42	519/519	100	1..519	77972..78490	Fluoroquinolone and aminoglycoside resistance	EF636461
NZ_CP021699.1	aac(3)-IId	99.88	861/861	100	1..861	207493..208353	Aminoglycoside resistance	EU022314
NZ_CP021699.1	aac(6')-Ib-cr	100	600/600	100	1..600	186935..187534	Fluoroquinolone and aminoglycoside resistance	DQ303918
NZ_CP021699.1	blaSHV-12	99.88	861/861	100	1..861	307875..308735	Beta-lactam resistance Alternate name; SHV-5-2a	KF976405
NZ_CP021699.1	blaOXA-1	100	831/831	100	1..831	185974..186804	Beta-lactam resistance	HQ170510
NZ_CP021699.1	blaNDM-1	100	813/813	100	1..813	33818..34630	Beta-lactam resistance	FN396876
NZ_CP021699.1	catB3	100	442/633	69.8262	1..442	185395..185836	Phenicol resistance	AJ009818
NZ_CP021699.1	catB3	100	442/633	69.8262	1..442	185395..185836	Phenicol resistance	U13880
NZ_CP021699.1	qnrB1	100	645/645	100	1..645	197090..197734	Quinolone resistance	DQ351241
NZ_CP021699.1	qnrB1	100	645/645	100	1..645	202055..202699	Quinolone resistance	DQ351241
NZ_CP021699.1	aac(6')-Ib-cr	100	600/600	100	1..600	186935..187534	Fluoroquinolone and aminoglycoside resistance	DQ303918
NZ_CP021699.1	tet(B)	100	1206/1206	100	1..1206	141542..142747	Tetracycline resistance	AF326777
NZ_CP021699.1	dfrA30	99.58	474/474	100	1..474	318684..319157	Trimethoprim resistance	AM997279
NZ_CP021699.1	qacE	99.4	333/333	100	1..333	318168..318500	Disinfectant resistance	X68232
NZ_CP021709.1	armA	100	774/774	100	1..774	74602..75375	Aminoglycoside resistance	AY220558
NZ_CP021709.1	blaCMY-4	100	1146/1146	100	1..1146	10733..11878	Beta-lactam resistance	LNHZ01000079
NZ_CP021709.1	blaNDM-1	100	813/813	100	1..813	66280..67092	Beta-lactam resistance	FN396876
NZ_CP021709.1	blaDHA-24	100	796/1140	69.8246	1..796	68046..68841	Warning: gene is missing from Notes file. Please inform curator.	KU759569
NZ_CP021709.1	blaDHA-7	100	796/1140	69.8246	1..796	68046..68841	Beta-lactam resistance AmpC-type	HQ456945
NZ_CP021709.1	blaDHA-1	100	796/1140	69.8246	1..796	68046..68841	Beta-lactam resistance AmpC-type	Y16410
NZ_CP021709.1	msr(E)	100	1476/1476	100	1..1476	77674..79149	Macrolide, Lincosamide and Streptogramin B resistance	FR751518
NZ_CP021709.1	mph(E)	100	885/885	100	1..885	79205..80089	Macrolide resistance	DQ839391
NZ_CP021709.1	sul1	100	840/840	100	1..840	70418..71257	Sulphonamide resistance	U12338
NZ_CP021709.1	qacE	100	211/333	63.3634	72..282	70148..70358	Disinfectant resistance	X68232
NZ_CP021759.1	blaNDM-7	100	813/813	100	1..813	31105..31917	Beta-lactam resistance	JX262694
NZ_CP021961.1	aadA1	99.75	792/792	100	1..792	61891..62682	Aminoglycoside resistance	JX185132
NZ_CP021961.1	aadA1	99.75	792/792	100	1..792	61891..62682	Aminoglycoside resistance	JQ414041
NZ_CP021961.1	aph(3')-VI	100	780/780	100	1..780	37267..38046	Warning: gene is missing from Notes file. Please inform curator.	KC170992
NZ_CP021961.1	blaNDM-1	100	813/813	100	1..813	39324..40136	Beta-lactam resistance	FN396876
NZ_CP021961.1	blaOXA-10	100	801/801	100	1..801	61074..61874	Beta-lactam resistance Alternate name; PSE-2	J03427
NZ_CP021961.1	cmlA1	99.68	1260/1260	100	1..1260	59550..60809	Phenicol resistance	M64556
NZ_CP021961.1	ARR-2	100	453/453	100	1..453	58777..59229	Rifampicin resistance	HQ141279
NZ_CP021961.1	sul1	100	840/840	100	1..840	63147..63986	Sulphonamide resistance	U12338
NZ_CP021961.1	tet(A)	100	1200/1200	100	1..1200	53197..54396	Tetracycline resistance	AJ517790
NZ_CP021961.1	qacE	100	282/333	84.6847	1..282	62806..63087	Disinfectant resistance	X68232
NZ_CP021962.1	aph(3')-VI	99.87	780/780	99.8718	1..780	101889..102667	Warning: gene is missing from Notes file. Please inform curator.	KC170992
NZ_CP021962.1	blaNDM-1	100	813/813	100	1..813	103945..104757	Beta-lactam resistance	FN396876
NZ_CP021941.1	aph(3')-VI	100	780/780	100	1..780	20943..21722	Warning: gene is missing from Notes file. Please inform curator.	KC170992
NZ_CP021941.1	aac(6')-Ib-cr	100	600/600	100	1..600	37492..38091	Fluoroquinolone and aminoglycoside resistance	DQ303918
NZ_CP021941.1	blaCTX-M-15	100	876/876	100	1..876	30897..31772	Beta-lactam resistance Alternate name; UOE-1	AY044436
NZ_CP021941.1	blaOXA-1	100	831/831	100	1..831	36531..37361	Beta-lactam resistance	HQ170510
NZ_CP021941.1	blaNDM-1	100	813/813	100	1..813	17698..18510	Beta-lactam resistance	FN396876
NZ_CP021941.1	catB3	100	633/633	100	1..633	35761..36393	Phenicol resistance	U13880
NZ_CP021941.1	qnrS1	100	657/657	100	1..657	25600..26256	Quinolone resistance	AB187515
NZ_CP021941.1	aac(6')-Ib-cr	100	600/600	100	1..600	37492..38091	Fluoroquinolone and aminoglycoside resistance	DQ303918
NZ_CP021941.1	ARR-3	100	453/453	100	1..453	35224..35676	Rifampicin resistance	JF806499
NZ_CP021941.1	sul1	100	840/840	100	1..840	33821..34660	Sulphonamide resistance	U12338
NZ_CP021941.1	qacE	100	282/333	84.6847	1..282	34720..35001	Disinfectant resistance	X68232
NZ_CP021947.1	aac(6')-Ib-cr	100	600/600	100	1..600	37117..37716	Fluoroquinolone and aminoglycoside resistance	DQ303918
NZ_CP021947.1	aph(3')-VI	100	579/780	74.2308	1..579	53486..54064	Warning: gene is missing from Notes file. Please inform curator.	KC170992
NZ_CP021947.1	aph(3')-VI	100	201/780	25.7692	580..780	1..201	Warning: gene is missing from Notes file. Please inform curator.	KC170992
NZ_CP021947.1	blaCTX-M-15	100	876/876	100	1..876	43436..44311	Beta-lactam resistance Alternate name; UOE-1	AY044436
NZ_CP021947.1	blaOXA-1	100	831/831	100	1..831	37847..38677	Beta-lactam resistance	HQ170510
NZ_CP021947.1	blaNDM-1	100	813/813	100	1..813	2634..3446	Beta-lactam resistance	FN396876
NZ_CP021947.1	catB3	100	633/633	100	1..633	38815..39447	Phenicol resistance	U13880
NZ_CP021947.1	qnrS1	100	657/657	100	1..657	48952..49608	Quinolone resistance	AB187515
NZ_CP021947.1	aac(6')-Ib-cr	100	600/600	100	1..600	37117..37716	Fluoroquinolone and aminoglycoside resistance	DQ303918
NZ_CP021947.1	ARR-3	100	453/453	100	1..453	39532..39984	Rifampicin resistance	JF806499
NZ_CP021947.1	sul1	100	840/840	100	1..840	40548..41387	Sulphonamide resistance	U12338
NZ_CP021947.1	qacE	100	282/333	84.6847	1..282	40207..40488	Disinfectant resistance	X68232
NZ_CP021952.1	aac(3)-IId	99.88	861/861	100	1..861	38520..39380	Aminoglycoside resistance	EU022314
NZ_CP021952.1	rmtC	100	846/846	100	1..846	51322..52167	Aminoglycoside resistance	AB194779
NZ_CP021952.1	aac(6')-Ib3	100	555/555	100	1..555	18853..19407	Warning: gene is missing from Notes file. Please inform curator.	X60321
NZ_CP021952.1	blaCMY-6	100	1146/1146	100	1..1146	145771..146916	Beta-lactam resistance	AJ011293
NZ_CP021952.1	blaSHV-182	99.88	861/861	100	1..861	30410..31270	Beta-lactam resistance	KP050489
NZ_CP021952.1	blaNDM-1	100	813/813	100	1..813	49362..50174	Beta-lactam resistance	FN396876
NZ_CP021952.1	blaDHA-24	100	796/1140	69.8246	1..796	47613..48408	Warning: gene is missing from Notes file. Please inform curator.	KU759569
NZ_CP021952.1	blaDHA-7	100	796/1140	69.8246	1..796	47613..48408	Beta-lactam resistance AmpC-type	HQ456945
NZ_CP021952.1	blaDHA-1	100	796/1140	69.8246	1..796	47613..48408	Beta-lactam resistance AmpC-type	Y16410
NZ_CP021952.1	qnrB9	99.69	645/645	100	1..645	55874..56518	Quinolone resistance	EF526508
NZ_CP021952.1	aac(6')-Ib-cr	99.61	519/519	100	1..519	18889..19407	Fluoroquinolone and aminoglycoside resistance	EF636461
NZ_CP021952.1	sul1	100	840/840	100	1..840	45197..46036	Sulphonamide resistance	U12338
NZ_CP021952.1	sul1	99.88	840/840	100	1..840	19917..20756	Sulphonamide resistance	U12338
NZ_CP021952.1	qacE	100	282/333	84.6847	1..282	19576..19857	Disinfectant resistance	X68232
NZ_CP021952.1	qacE	100	211/333	63.3634	72..282	46096..46306	Disinfectant resistance	X68232
NZ_CP022126.1	rmtC	100	846/846	100	1..846	2858..3703	Aminoglycoside resistance	AB194779
NZ_CP022126.1	aac(6')-Ib3	100	555/555	100	1..555	8066..8620	Warning: gene is missing from Notes file. Please inform curator.	X60321
NZ_CP022126.1	blaCMY-6	100	1146/1146	100	1..1146	53003..54148	Beta-lactam resistance	AJ011293
NZ_CP022126.1	blaNDM-1	100	813/813	100	1..813	800..1612	Beta-lactam resistance	FN396876
NZ_CP022126.1	aac(6')-Ib-cr	99.61	519/519	100	1..519	8066..8584	Fluoroquinolone and aminoglycoside resistance	EF636461
NZ_CP022126.1	sul1	100	840/840	100	1..840	6717..7556	Sulphonamide resistance	U12338
NZ_CP022126.1	qacE	100	282/333	84.6847	1..282	7616..7897	Disinfectant resistance	X68232
NZ_CP023948.1	rmtC	100	846/846	100	1..846	183982..184827	Aminoglycoside resistance	AB194779
NZ_CP023948.1	aac(6')-Ib3	100	555/555	100	1..555	179065..179619	Warning: gene is missing from Notes file. Please inform curator.	X60321
NZ_CP023948.1	blaNDM-1	100	813/813	100	1..813	186032..186844	Beta-lactam resistance	FN396876
NZ_CP023948.1	aac(6')-Ib-cr	99.61	519/519	100	1..519	179101..179619	Fluoroquinolone and aminoglycoside resistance	EF636461
NZ_CP023948.1	sul1	100	840/840	100	1..840	180129..180968	Sulphonamide resistance	U12338
NZ_CP023948.1	dfrA14	100	474/474	100	1..474	74620..75093	Trimethoprim resistance	KF921535
NZ_CP023948.1	qacE	100	282/333	84.6847	1..282	179788..180069	Disinfectant resistance	X68232
NZ_CP023914.1	rmtC	100	846/846	100	1..846	86214..87059	Aminoglycoside resistance	AB194779
NZ_CP023914.1	blaNDM-1	100	813/813	100	1..813	84844..85656	Beta-lactam resistance	FN396876
NZ_CP023914.1	sul1	99.88	840/840	100	1..840	93384..94223	Sulphonamide resistance	X15024
NZ_CP023914.1	sul1	99.88	840/840	100	1..840	93384..94223	Sulphonamide resistance	JF262165
NZ_CP023923.1	aadA2	100	792/792	100	1..792	105532..106323	Aminoglycoside resistance	JQ364967
NZ_CP023923.1	rmtB	100	756/756	100	1..756	126706..127461	Aminoglycoside resistance	AB103506
NZ_CP023923.1	blaNDM-1	100	813/813	100	1..813	111980..112792	Beta-lactam resistance	FN396876
NZ_CP023923.1	blaTEM-234	100	616/861	71.5447	1..616	119200..119815	Warning: gene is missing from Notes file. Please inform curator.	MH243353
NZ_CP023923.1	blaTEM-230	100	616/861	71.5447	1..616	119200..119815	Warning: gene is missing from Notes file. Please inform curator.	MG821377
NZ_CP023923.1	blaTEM-217	100	616/861	71.5447	1..616	119200..119815	Beta-lactam resistance	HG934763
NZ_CP023923.1	blaTEM-207	100	616/861	71.5447	1..616	119200..119815	Beta-lactam resistance	KC818234
NZ_CP023923.1	blaTEM-198	100	616/861	71.5447	1..616	119200..119815	Beta-lactam resistance	AB700703
NZ_CP023923.1	blaTEM-176	100	616/861	71.5447	1..616	119200..119815	Beta-lactam resistance	GU550123
NZ_CP023923.1	blaTEM-104	100	616/861	71.5447	1..616	119200..119815	Beta-lactam resistance	AF516719
NZ_CP023923.1	blaTEM-30	100	616/861	71.5447	1..616	119200..119815	Beta-lactam resistance Alternate name; blaTEM-30	AJ437107
NZ_CP023923.1	blaTEM-1B	100	616/861	71.5447	1..616	119200..119815	Beta-lactam resistance Alternate name; RblaTEM-1	AY458016
NZ_CP023923.1	mph(A)	100	906/906	100	1..906	114177..115082	Macrolide resistance	D16251
NZ_CP023923.1	erm(B)	99.86	738/738	100	1..738	123673..124410	Macrolide resistance	JN899585
NZ_CP023923.1	sul1	100	840/840	100	1..840	106828..107667	Sulphonamide resistance	U12338
NZ_CP023923.1	tet(B)	100	1206/1206	100	1..1206	135410..136615	Tetracycline resistance	AF326777
NZ_CP023923.1	dfrA12	100	498/498	100	1..498	104627..105124	Trimethoprim resistance	AM040708
NZ_CP023923.1	qacE	100	282/333	84.6847	1..282	106487..106768	Disinfectant resistance	X68232
NZ_CP023910.1	aadA1	100	789/789	100	1..789	31889..32677	Aminoglycoside resistance	JQ480156
NZ_CP023910.1	aph(3')-VI	100	780/780	100	1..780	17564..18343	Warning: gene is missing from Notes file. Please inform curator.	KC170992
NZ_CP023910.1	aac(6')-Ib	100	606/606	100	1..606	31214..31819	Aminoglycoside resistance	M21682
NZ_CP023910.1	blaCTX-M-15	100	876/876	100	1..876	27518..28393	Beta-lactam resistance Alternate name; UOE-1	AY044436
NZ_CP023910.1	blaTEM-1A	100	861/861	100	1..861	34261..35121	Beta-lactam resistance Alternate name; RblaTEM-1	HM749966
NZ_CP023910.1	blaOXA-9	100	825/825	100	1..825	32737..33561	Beta-lactam resistance	KQ089875
NZ_CP023910.1	blaNDM-1	100	813/813	100	1..813	14319..15131	Beta-lactam resistance	FN396876
NZ_CP023910.1	qnrS1	100	657/657	100	1..657	22221..22877	Quinolone resistance	AB187515
NZ_CP023910.1	aac(6')-Ib-cr	99.42	519/519	100	1..519	31301..31819	Fluoroquinolone and aminoglycoside resistance	EF636461
NZ_CP024840.1	aadA2	100	792/792	100	1..792	64614..65405	Aminoglycoside resistance	JQ364967
NZ_CP024840.1	rmtB	100	756/756	100	1..756	75907..76662	Aminoglycoside resistance	AB103506
NZ_CP024840.1	blaTEM-1B	100	861/861	100	1..861	76832..77692	Beta-lactam resistance Alternate name; RblaTEM-1	AY458016
NZ_CP024840.1	blaNDM-5	100	813/813	100	1..813	73032..73844	Beta-lactam resistance	JN104597
NZ_CP024840.1	mph(A)	100	903/906	99.6689	4..906	81822..82724	Macrolide resistance	D16251
NZ_CP024840.1	erm(B)	99.86	738/738	100	1..738	83906..84643	Macrolide resistance	JN899585
NZ_CP024840.1	sul1	100	840/840	100	1..840	67880..68719	Sulphonamide resistance	U12338
NZ_CP024840.1	dfrA12	100	498/498	100	1..498	63709..64206	Trimethoprim resistance	AM040708
NZ_CP024840.1	qacE	100	282/333	84.6847	1..282	67539..67820	Disinfectant resistance	X68232
NZ_CP024836.1	aadA2	100	792/792	100	1..792	43915..44706	Aminoglycoside resistance	JQ364967
NZ_CP024836.1	rmtB	100	756/756	100	1..756	55208..55963	Aminoglycoside resistance	AB103506
NZ_CP024836.1	blaTEM-1B	100	861/861	100	1..861	56133..56993	Beta-lactam resistance Alternate name; RblaTEM-1	AY458016
NZ_CP024836.1	blaNDM-5	100	813/813	100	1..813	52333..53145	Beta-lactam resistance	JN104597
NZ_CP024836.1	mph(A)	100	903/906	99.6689	4..906	61123..62025	Macrolide resistance	D16251
NZ_CP024836.1	erm(B)	99.86	738/738	100	1..738	63207..63944	Macrolide resistance	JN899585
NZ_CP024836.1	sul1	100	840/840	100	1..840	47181..48020	Sulphonamide resistance	U12338
NZ_CP024836.1	dfrA12	100	498/498	100	1..498	43010..43507	Trimethoprim resistance	AM040708
NZ_CP024836.1	qacE	100	282/333	84.6847	1..282	46840..47121	Disinfectant resistance	X68232
CM008882.1	rmtC	100	846/846	100	1..846	69853..70698	Aminoglycoside resistance	AB194779
CM008882.1	blaNDM-1	100	813/813	100	1..813	71256..72068	Beta-lactam resistance	FN396876
CM008882.1	sul1	99.64	840/840	99.881	1..840	62693..63531	Sulphonamide resistance	X15024
CM008882.1	sul1	99.64	840/840	99.881	1..840	62693..63531	Sulphonamide resistance	JF262165
CP025517.1	aadA1	99.75	792/792	100	1..792	47469..48260	Aminoglycoside resistance	JX185132
CP025517.1	aadA1	99.75	792/792	100	1..792	47469..48260	Aminoglycoside resistance	JQ414041
CP025517.1	aadA1	100	789/789	100	1..789	9006..9794	Aminoglycoside resistance	JQ480156
CP025517.1	aph(3')-VI	100	780/780	100	1..780	23341..24120	Warning: gene is missing from Notes file. Please inform curator.	KC170992
CP025517.1	aac(6')-Ib	100	606/606	100	1..606	9864..10469	Aminoglycoside resistance	M21682
CP025517.1	blaCTX-M-15	100	876/876	100	1..876	13291..14166	Beta-lactam resistance Alternate name; UOE-1	AY044436
CP025517.1	blaTEM-1A	100	861/861	100	1..861	6562..7422	Beta-lactam resistance Alternate name; RblaTEM-1	HM749966
CP025517.1	blaOXA-9	100	825/825	100	1..825	8122..8946	Beta-lactam resistance	KQ089875
CP025517.1	blaNDM-9	100	813/813	100	1..813	26553..27365	Beta-lactam resistance	KC999080
CP025517.1	ere(A)	100	1257/1257	100	1..1257	46127..47383	Macrolide resistance	FN396877
CP025517.1	cmlA1	99.68	1260/1260	100	1..1260	48482..49741	Phenicol resistance	M64556
CP025517.1	qnrS1	100	657/657	100	1..657	18807..19463	Quinolone resistance	AB187515
CP025517.1	aac(6')-Ib-cr	99.42	519/519	100	1..519	9864..10382	Fluoroquinolone and aminoglycoside resistance	EF636461
CP025517.1	ARR-2	100	453/453	100	1..453	45429..45881	Rifampicin resistance	HQ141279
CP025517.1	sul1	100	840/840	100	1..840	50274..51113	Sulphonamide resistance	X15024
CP025517.1	qacE	100	282/333	84.6847	1..282	49933..50214	Disinfectant resistance	X68232
NZ_CP026590.1	blaNDM-1	100	813/813	100	1..813	39931..40743	Beta-lactam resistance	FN396876
NZ_CP026590.1	qnrS1	100	657/657	100	1..657	34795..35451	Quinolone resistance	AB187515
NZ_CP026590.1	dfrA14	100	474/474	100	1..474	13650..14123	Trimethoprim resistance	KF921535
NZ_CP025215.1	blaNDM-7	100	813/813	100	1..813	38532..39344	Beta-lactam resistance	JX262694
NZ_CP028178.1	aadA1	100	789/789	100	1..789	15871..16659	Aminoglycoside resistance	JQ480156
NZ_CP028178.1	aph(3')-VI	100	780/780	100	1..780	30206..30985	Warning: gene is missing from Notes file. Please inform curator.	KC170992
NZ_CP028178.1	aac(6')-Ib	100	606/606	100	1..606	16729..17334	Aminoglycoside resistance	M21682
NZ_CP028178.1	blaCTX-M-15	100	876/876	100	1..876	20156..21031	Beta-lactam resistance Alternate name; UOE-1	AY044436
NZ_CP028178.1	blaTEM-1A	100	861/861	100	1..861	13427..14287	Beta-lactam resistance Alternate name; RblaTEM-1	HM749966
NZ_CP028178.1	blaOXA-9	100	825/825	100	1..825	14987..15811	Beta-lactam resistance	KQ089875
NZ_CP028178.1	blaNDM-1	100	813/813	100	1..813	33418..34230	Beta-lactam resistance	FN396876
NZ_CP028178.1	qnrS1	100	657/657	100	1..657	25672..26328	Quinolone resistance	AB187515
NZ_CP028178.1	aac(6')-Ib-cr	99.42	519/519	100	1..519	16729..17247	Fluoroquinolone and aminoglycoside resistance	EF636461
NZ_CP024879.1	blaNDM-1	100	813/813	100	1..813	21901..22713	Beta-lactam resistance	FN396876
NZ_CP028718.1	blaNDM-19	100	813/813	100	1..813	41427..42239	Warning: gene is missing from Notes file. Please inform curator.	MF370080
NZ_CP028929.1	aadA2	100	792/792	100	1..792	188059..188850	Aminoglycoside resistance	JQ364967
NZ_CP028929.1	aph(3')-VI	100	780/780	100	1..780	171796..172575	Warning: gene is missing from Notes file. Please inform curator.	KC170992
NZ_CP028929.1	armA	100	774/774	100	1..774	182597..183370	Aminoglycoside resistance	AY220558
NZ_CP028929.1	aac(6')-Ib-cr	100	600/600	100	1..600	40371..40970	Fluoroquinolone and aminoglycoside resistance	DQ303918
NZ_CP028929.1	blaOXA-1	100	831/831	100	1..831	39410..40240	Beta-lactam resistance	HQ170510
NZ_CP028929.1	blaNDM-1	100	813/813	100	1..813	168551..169363	Beta-lactam resistance	FN396876
NZ_CP028929.1	msr(E)	100	1476/1476	100	1..1476	178823..180298	Macrolide, Lincosamide and Streptogramin B resistance	FR751518
NZ_CP028929.1	mph(E)	99.89	885/885	100	1..885	177883..178767	Macrolide resistance	DQ839391
NZ_CP028929.1	catB3	100	442/633	69.8262	1..442	38831..39272	Phenicol resistance	AJ009818
NZ_CP028929.1	catB3	100	442/633	69.8262	1..442	38831..39272	Phenicol resistance	U13880
NZ_CP028929.1	qnrB1	100	645/645	100	1..645	46242..46886	Quinolone resistance	DQ351241
NZ_CP028929.1	aac(6')-Ib-cr	100	600/600	100	1..600	40371..40970	Fluoroquinolone and aminoglycoside resistance	DQ303918
NZ_CP028929.1	sul1	100	840/840	100	1..840	186715..187554	Sulphonamide resistance	U12338
NZ_CP028929.1	dfrA12	100	498/498	100	1..498	189258..189755	Trimethoprim resistance	AM040708
NZ_CP028929.1	dfrA14	100	474/474	100	1..474	32135..32608	Trimethoprim resistance	KF921535
NZ_CP028929.1	qacE	100	282/333	84.6847	1..282	187614..187895	Disinfectant resistance	X68232
NZ_CP024039.1	aadA2	100	792/792	100	1..792	47031..47822	Aminoglycoside resistance	JQ364967
NZ_CP024039.1	blaNDM-1	100	813/813	100	1..813	53479..54291	Beta-lactam resistance	FN396876
NZ_CP024039.1	sul1	100	840/840	100	1..840	48327..49166	Sulphonamide resistance	U12338
NZ_CP024039.1	tet(B)	100	1206/1206	100	1..1206	35867..37072	Tetracycline resistance	AF326777
NZ_CP024039.1	dfrA12	100	498/498	100	1..498	46126..46623	Trimethoprim resistance	AM040708
NZ_CP024039.1	qacE	100	282/333	84.6847	1..282	47986..48267	Disinfectant resistance	X68232
NZ_CP025965.2	blaNDM-1	100	813/813	100	1..813	34708..35520	Beta-lactam resistance	FN396876
NZ_CP025965.2	qnrS1	100	657/657	100	1..657	25949..26605	Quinolone resistance	AB187515
NZ_CP025965.2	dfrA14	100	474/474	100	1..474	4806..5279	Trimethoprim resistance	KF921535
NZ_CP022612.1	aac(3)-IId	99.88	861/861	100	1..861	189499..190359	Aminoglycoside resistance	EU022314
NZ_CP022612.1	aph(6)-Id	100	831/831	100	1..831	223515..224345	Aminoglycoside resistance Alternate name; aph(6)-Id	CP000971
NZ_CP022612.1	aph(3'')-Ib	99.88	804/804	100	1..804	224351..225154	Aminoglycoside resistance Alternate name; aph(3'')-Ib	AF321551
NZ_CP022612.1	aadA2	100	792/792	100	1..792	117909..118700	Aminoglycoside resistance	JQ364967
NZ_CP022612.1	aadA1	99.75	792/792	100	1..792	209159..209950	Aminoglycoside resistance	JX185132
NZ_CP022612.1	aadA1	99.75	792/792	100	1..792	209159..209950	Aminoglycoside resistance	JQ414041
NZ_CP022612.1	aadA1	100	789/789	100	1..789	180813..181601	Aminoglycoside resistance	JQ480156
NZ_CP022612.1	aph(3')-VI	100	780/780	100	1..780	134184..134963	Warning: gene is missing from Notes file. Please inform curator.	KC170992
NZ_CP022612.1	armA	100	774/774	100	1..774	123389..124162	Aminoglycoside resistance	AY220558
NZ_CP022612.1	aac(6')-Ib	100	606/606	100	1..606	181671..182276	Aminoglycoside resistance	M21682
NZ_CP022612.1	blaCTX-M-15	100	876/876	100	1..876	185098..185973	Beta-lactam resistance Alternate name; UOE-1	AY044436
NZ_CP022612.1	blaTEM-1A	100	861/861	100	1..861	178369..179229	Beta-lactam resistance Alternate name; RblaTEM-1	HM749966
NZ_CP022612.1	blaSHV-185	99.77	861/861	100	1..861	196056..196916	Beta-lactam resistance	KM233164
NZ_CP022612.1	blaSHV-11	99.77	861/861	100	1..861	196056..196916	Beta-lactam resistance Alternate name; SHV-1-2a	X98101
NZ_CP022612.1	blaSHV-70	99.77	861/861	100	1..861	196056..196916	Beta-lactam resistance	DQ013287
NZ_CP022612.1	blaSHV-69	99.77	861/861	100	1..861	196056..196916	Beta-lactam resistance	DQ174308
NZ_CP022612.1	blaSHV-31	99.77	861/861	100	1..861	196056..196916	Beta-lactam resistance	AY277255
NZ_CP022612.1	blaSHV-25	99.77	861/861	100	1..861	196056..196916	Beta-lactam resistance	AF208796
NZ_CP022612.1	blaSHV-13	99.77	861/861	100	1..861	196056..196916	Beta-lactam resistance	AF164577
NZ_CP022612.1	blaOXA-9	100	825/825	100	1..825	179929..180753	Beta-lactam resistance	KQ089875
NZ_CP022612.1	blaNDM-1	100	813/813	100	1..813	137396..138208	Beta-lactam resistance	FN396876
NZ_CP022612.1	msr(E)	100	1476/1476	100	1..1476	126461..127936	Macrolide, Lincosamide and Streptogramin B resistance	FR751518
NZ_CP022612.1	ere(A)	100	1257/1257	100	1..1257	207817..209073	Macrolide resistance	FN396877
NZ_CP022612.1	mph(E)	99.89	885/885	100	1..885	127992..128876	Macrolide resistance	DQ839391
NZ_CP022612.1	cmlA1	99.68	1260/1260	100	1..1260	210172..211431	Phenicol resistance	M64556
NZ_CP022612.1	aac(6')-Ib-cr	99.42	519/519	100	1..519	181671..182189	Fluoroquinolone and aminoglycoside resistance	EF636461
NZ_CP022612.1	ARR-2	100	453/453	100	1..453	207119..207571	Rifampicin resistance	HQ141279
NZ_CP022612.1	sul1	100	840/840	100	1..840	211964..212803	Sulphonamide resistance	X15024
NZ_CP022612.1	sul1	100	840/840	100	1..840	119205..120044	Sulphonamide resistance	U12338
NZ_CP022612.1	sul2	100	816/816	100	1..816	225215..226030	Sulphonamide resistance	AY034138
NZ_CP022612.1	dfrA12	100	498/498	100	1..498	117004..117501	Trimethoprim resistance	AM040708
NZ_CP022612.1	qacE	100	282/333	84.6847	1..282	118864..119145	Disinfectant resistance	X68232
NZ_CP022612.1	qacE	100	282/333	84.6847	1..282	211623..211904	Disinfectant resistance	X68232
NZ_CP030876.1	aph(6)-Id	100	837/837	100	1..837	89141..89977	Aminoglycoside resistance Alternate name; aph(6)-Id	M28829
NZ_CP030876.1	aph(3'')-Ib	100	804/804	100	1..804	89977..90780	Aminoglycoside resistance Alternate name; aph(3'')-Ib	AF321551
NZ_CP030876.1	aph(3')-VI	100	780/780	100	1..780	114619..115398	Warning: gene is missing from Notes file. Please inform curator.	KC170992
NZ_CP030876.1	aac(6')-Ib-cr	99.5	600/600	100	1..600	79760..80359	Fluoroquinolone and aminoglycoside resistance	DQ303918
NZ_CP030876.1	blaCTX-M-15	100	876/876	100	1..876	83863..84738	Beta-lactam resistance Alternate name; UOE-1	AY044436
NZ_CP030876.1	blaTEM-1C	99.65	861/861	100	1..861	87560..88420	Beta-lactam resistance Alternate name; RblaTEM-1	FJ560503
NZ_CP030876.1	blaTEM-1B	99.65	861/861	100	1..861	87560..88420	Beta-lactam resistance Alternate name; RblaTEM-1	AY458016
NZ_CP030876.1	blaTEM-1A	99.65	861/861	100	1..861	87560..88420	Beta-lactam resistance Alternate name; RblaTEM-1	HM749966
NZ_CP030876.1	blaOXA-1	100	831/831	100	1..831	78799..79629	Beta-lactam resistance	HQ170510
NZ_CP030876.1	blaNDM-7	100	813/813	100	1..813	112529..113341	Beta-lactam resistance	JX262694
NZ_CP030876.1	catB3	100	442/633	69.8262	1..442	78220..78661	Phenicol resistance	AJ009818
NZ_CP030876.1	catB3	100	442/633	69.8262	1..442	78220..78661	Phenicol resistance	U13880
NZ_CP030876.1	qnrB1	100	645/645	100	1..645	123885..124529	Quinolone resistance	DQ351241
NZ_CP030876.1	aac(6')-Ib-cr	99.5	600/600	100	1..600	79760..80359	Fluoroquinolone and aminoglycoside resistance	DQ303918
NZ_CP030876.1	sul2	100	816/816	100	1..816	90841..91656	Sulphonamide resistance	AY034138
NZ_CP030876.1	tet(A)	100	1200/1200	100	1..1200	98302..99501	Tetracycline resistance	AJ517790
NZ_CP030876.1	dfrA14	100	474/474	100	1..474	75275..75748	Trimethoprim resistance	KF921535
NZ_CP030878.1	aac(3)-IIa	100	861/861	100	1..861	239236..240096	Aminoglycoside resistance	CP023555
NZ_CP030878.1	aph(6)-Id	100	837/837	100	1..837	225863..226699	Aminoglycoside resistance Alternate name; aph(6)-Id	M28829
NZ_CP030878.1	aph(3'')-Ib	100	804/804	100	1..804	225060..225863	Aminoglycoside resistance Alternate name; aph(3'')-Ib	AF321551
NZ_CP030878.1	aadA2	100	792/792	100	1..792	273022..273813	Aminoglycoside resistance	JQ364967
NZ_CP030878.1	aph(3')-VI	100	780/780	100	1..780	256759..257538	Warning: gene is missing from Notes file. Please inform curator.	KC170992
NZ_CP030878.1	armA	100	774/774	100	1..774	267560..268333	Aminoglycoside resistance	AY220558
NZ_CP030878.1	blaNDM-7	100	813/813	100	1..813	253514..254326	Beta-lactam resistance	JX262694
NZ_CP030878.1	msr(E)	100	1476/1476	100	1..1476	263786..265261	Macrolide, Lincosamide and Streptogramin B resistance	FR751518
NZ_CP030878.1	mph(E)	99.89	885/885	100	1..885	262846..263730	Macrolide resistance	DQ839391
NZ_CP030878.1	sul1	100	840/840	100	1..840	271678..272517	Sulphonamide resistance	U12338
NZ_CP030878.1	sul2	100	816/816	100	1..816	224184..224999	Sulphonamide resistance	AY034138
NZ_CP030878.1	dfrA12	100	498/498	100	1..498	274221..274718	Trimethoprim resistance	AM040708
NZ_CP030878.1	qacE	100	282/333	84.6847	1..282	272577..272858	Disinfectant resistance	X68232
NZ_CP031884.1	blaNDM-1	100	813/813	100	1..813	58275..59087	Beta-lactam resistance	FN396876
NZ_CM010662.1	blaTEM-1B	99.88	861/861	99.8839	1..861	60796..61655	Beta-lactam resistance Alternate name; RblaTEM-1	AY458016
NZ_CM010662.1	blaNDM-1	100	813/813	100	1..813	15251..16063	Beta-lactam resistance	FN396876
NZ_CM010662.1	blaDHA-24	100	796/1140	69.8246	1..796	13502..14297	Warning: gene is missing from Notes file. Please inform curator.	KU759569
NZ_CM010662.1	blaDHA-7	100	796/1140	69.8246	1..796	13502..14297	Beta-lactam resistance AmpC-type	HQ456945
NZ_CM010662.1	blaDHA-1	100	796/1140	69.8246	1..796	13502..14297	Beta-lactam resistance AmpC-type	Y16410
NZ_CM010662.1	sul1	99.88	840/840	99.881	1..840	11087..11925	Sulphonamide resistance	U12338
NZ_CM010662.1	qacE	100	211/333	63.3634	72..282	11985..12195	Disinfectant resistance	X68232
NZ_AP018748.1	aadA2	100	792/792	100	1..792	129292..130083	Aminoglycoside resistance	JQ364967
NZ_AP018748.1	aph(3')-VI	100	780/780	100	1..780	113029..113808	Warning: gene is missing from Notes file. Please inform curator.	KC170992
NZ_AP018748.1	armA	100	774/774	100	1..774	123830..124603	Aminoglycoside resistance	AY220558
NZ_AP018748.1	aac(6')-Ib	100	606/606	100	1..606	261380..261985	Aminoglycoside resistance	M21682
NZ_AP018748.1	aac(6')-Ib-cr	100	600/600	100	1..600	283532..284131	Fluoroquinolone and aminoglycoside resistance	DQ303918
NZ_AP018748.1	blaCTX-M-15	100	876/876	100	1..876	257683..258558	Beta-lactam resistance Alternate name; UOE-1	AY044436
NZ_AP018748.1	blaTEM-1A	100	861/861	100	1..861	262658..263518	Beta-lactam resistance Alternate name; RblaTEM-1	HM749966
NZ_AP018748.1	blaOXA-1	100	831/831	100	1..831	284262..285092	Beta-lactam resistance	HQ170510
NZ_AP018748.1	blaNDM-1	99.88	813/813	99.877	1..813	109785..110596	Beta-lactam resistance	FN396876
NZ_AP018748.1	msr(E)	100	1476/1476	100	1..1476	120056..121531	Macrolide, Lincosamide and Streptogramin B resistance	FR751518
NZ_AP018748.1	mph(E)	99.89	885/885	100	1..885	119116..120000	Macrolide resistance	DQ839391
NZ_AP018748.1	catB3	100	442/633	69.8262	1..442	285230..285671	Phenicol resistance	AJ009818
NZ_AP018748.1	catB3	100	442/633	69.8262	1..442	285230..285671	Phenicol resistance	U13880
NZ_AP018748.1	qnrB1	100	645/645	100	1..645	277616..278260	Quinolone resistance	DQ351241
NZ_AP018748.1	aac(6')-Ib-cr	100	600/600	100	1..600	283532..284131	Fluoroquinolone and aminoglycoside resistance	DQ303918
NZ_AP018748.1	aac(6')-Ib-cr	99.42	519/519	100	1..519	261467..261985	Fluoroquinolone and aminoglycoside resistance	EF636461
NZ_AP018748.1	sul1	100	840/840	100	1..840	127948..128787	Sulphonamide resistance	U12338
NZ_AP018748.1	tet(D)	100	1185/1185	100	1..1185	264803..265987	Tetracycline resistance	AF467077
NZ_AP018748.1	dfrA12	100	498/498	100	1..498	130491..130988	Trimethoprim resistance	AM040708
NZ_AP018748.1	dfrA14	100	474/474	100	1..474	273851..274324	Trimethoprim resistance	KF921535
NZ_AP018748.1	qacE	100	282/333	84.6847	1..282	128847..129128	Disinfectant resistance	X68232
NZ_CP028786.2	blaSHV-12	100	861/861	100	1..861	19929..20789	Beta-lactam resistance Alternate name; SHV-5-2a	KF976405
NZ_CP028786.2	blaNDM-1	100	813/813	100	1..813	11474..12286	Beta-lactam resistance	FN396876
CP034323.1	blaSHV-12	100	861/861	100	1..861	7838..8698	Beta-lactam resistance Alternate name; SHV-5-2a	KF976405
CP034323.1	blaNDM-1	100	813/813	100	1..813	17818..18630	Beta-lactam resistance	FN396876
NZ_CP034406.1	aadA2	100	792/792	100	1..792	230470..231261	Aminoglycoside resistance	JQ364967
NZ_CP034406.1	aph(3')-VI	100	780/780	100	1..780	246745..247524	Warning: gene is missing from Notes file. Please inform curator.	KC170992
NZ_CP034406.1	armA	100	774/774	100	1..774	235950..236723	Aminoglycoside resistance	AY220558
NZ_CP034406.1	aac(6')-Ib	100	606/606	100	1..606	98538..99143	Aminoglycoside resistance	M21682
NZ_CP034406.1	aac(6')-Ib-cr	100	600/600	100	1..600	76390..76989	Fluoroquinolone and aminoglycoside resistance	DQ303918
NZ_CP034406.1	blaCTX-M-15	100	876/876	100	1..876	101965..102840	Beta-lactam resistance Alternate name; UOE-1	AY044436
NZ_CP034406.1	blaTEM-1A	100	861/861	100	1..861	97005..97865	Beta-lactam resistance Alternate name; RblaTEM-1	HM749966
NZ_CP034406.1	blaOXA-1	100	831/831	100	1..831	75429..76259	Beta-lactam resistance	HQ170510
NZ_CP034406.1	blaNDM-2	99.75	800/813	98.155	14..813	249992..250789	Beta-lactam resistance	JF703135
NZ_CP034406.1	blaNDM-1	99.75	800/813	98.155	14..813	249992..250789	Beta-lactam resistance	FN396876
NZ_CP034406.1	msr(E)	100	1476/1476	100	1..1476	239022..240497	Macrolide, Lincosamide and Streptogramin B resistance	FR751518
NZ_CP034406.1	mph(E)	99.89	885/885	100	1..885	240553..241437	Macrolide resistance	DQ839391
NZ_CP034406.1	catB3	100	442/633	69.8262	1..442	74850..75291	Phenicol resistance	AJ009818
NZ_CP034406.1	catB3	100	442/633	69.8262	1..442	74850..75291	Phenicol resistance	U13880
NZ_CP034406.1	qnrB1	100	645/645	100	1..645	82261..82905	Quinolone resistance	DQ351241
NZ_CP034406.1	aac(6')-Ib-cr	100	600/600	100	1..600	76390..76989	Fluoroquinolone and aminoglycoside resistance	DQ303918
NZ_CP034406.1	aac(6')-Ib-cr	99.42	519/519	100	1..519	98538..99056	Fluoroquinolone and aminoglycoside resistance	EF636461
NZ_CP034406.1	sul1	100	840/840	100	1..840	231766..232605	Sulphonamide resistance	U12338
NZ_CP034406.1	tet(D)	99.83	1187/1185	100	1..1185	94534..95720	Tetracycline resistance	AF467077
NZ_CP034406.1	dfrA12	100	498/498	100	1..498	229565..230062	Trimethoprim resistance	AM040708
NZ_CP034406.1	dfrA14	100	474/474	100	1..474	86197..86670	Trimethoprim resistance	KF921535
NZ_CP034406.1	qacE	100	282/333	84.6847	1..282	231425..231706	Disinfectant resistance	X68232
NZ_CP037965.1	blaSHV-12	100	861/861	100	1..861	35756..36616	Beta-lactam resistance Alternate name; SHV-5-2a	KF976405
NZ_CP037965.1	blaNDM-1	100	813/813	100	1..813	27301..28113	Beta-lactam resistance	FN396876
CP040176.1	blaCTX-M-14	100	876/876	100	1..876	54985..55860	Beta-lactam resistance Amino acid sequences of CTX-M-14 and CTX-M-18 are identical	AF252622
CP040176.1	blaNDM-6	100	813/813	100	1..813	46150..46962	Beta-lactam resistance	JN967644
CP040176.1	sul1	100	840/840	100	1..840	32549..33388	Sulphonamide resistance	U12338
CP040176.1	tet(A)	100	1200/1200	100	1..1200	28599..29798	Tetracycline resistance	AJ517790
CP040176.1	dfrA1	100	474/474	100	1..474	31031..31504	Trimethoprim resistance	X00926
CP040176.1	qacE	100	282/333	84.6847	1..282	32208..32489	Disinfectant resistance	X68232
CP040178.1	blaNDM-6	100	813/813	100	1..813	4788..5600	Beta-lactam resistance	JN967644
CP040178.1	qnrS1	100	657/657	100	1..657	13915..14571	Quinolone resistance	AB187515
CP040178.1	dfrA14	100	474/474	100	1..474	40602..41075	Trimethoprim resistance	KF921535
NZ_CM016731.1	aph(3')-Ia	99.75	816/816	100	1..816	104770..105585	Aminoglycoside resistance	V00359
NZ_CM016731.1	aadA1	100	789/789	100	1..789	151277..152065	Aminoglycoside resistance	JQ480156
NZ_CM016731.1	aph(3')-VI	100	780/780	100	1..780	136952..137731	Warning: gene is missing from Notes file. Please inform curator.	KC170992
NZ_CM016731.1	aac(6')-Ib	100	606/606	100	1..606	150602..151207	Aminoglycoside resistance	M21682
NZ_CM016731.1	blaCTX-M-15	100	876/876	100	1..876	146906..147781	Beta-lactam resistance Alternate name; UOE-1	AY044436
NZ_CM016731.1	blaTEM-1C	99.88	861/861	100	1..861	153649..154509	Beta-lactam resistance Alternate name; RblaTEM-1	FJ560503
NZ_CM016731.1	blaTEM-1B	99.88	861/861	100	1..861	153649..154509	Beta-lactam resistance Alternate name; RblaTEM-1	AY458016
NZ_CM016731.1	blaOXA-9	99.88	825/825	100	1..825	152125..152949	Beta-lactam resistance	KQ089875
NZ_CM016731.1	blaNDM-5	100	813/813	100	1..813	133707..134519	Beta-lactam resistance	JN104597
NZ_CM016731.1	catA1	99.56	454/660	68.7879	207..660	125406..125859	Phenicol resistance	V00622
NZ_CM016731.1	qnrS1	100	657/657	100	1..657	141609..142265	Quinolone resistance	AB187515
NZ_CM016731.1	aac(6')-Ib-cr	99.42	519/519	100	1..519	150689..151207	Fluoroquinolone and aminoglycoside resistance	EF636461
NZ_CP040728.1	aph(3')-VI	100	780/780	100	1..780	45848..46627	Warning: gene is missing from Notes file. Please inform curator.	KC170992
NZ_CP040728.1	aac(6')-Ib-cr	100	600/600	100	1..600	29475..30074	Fluoroquinolone and aminoglycoside resistance	DQ303918
NZ_CP040728.1	blaCTX-M-15	99.54	879/876	100	1..876	35796..36674	Beta-lactam resistance Alternate name; UOE-1	AY044436
NZ_CP040728.1	blaOXA-1	100	831/831	100	1..831	30205..31035	Beta-lactam resistance	HQ170510
NZ_CP040728.1	blaNDM-1	100	813/813	100	1..813	49060..49872	Beta-lactam resistance	FN396876
NZ_CP040728.1	catB3	100	633/633	100	1..633	31173..31805	Phenicol resistance	U13880
NZ_CP040728.1	qnrS1	100	657/657	100	1..657	41314..41970	Quinolone resistance	AB187515
NZ_CP040728.1	aac(6')-Ib-cr	100	600/600	100	1..600	29475..30074	Fluoroquinolone and aminoglycoside resistance	DQ303918
NZ_CP040728.1	ARR-3	100	453/453	100	1..453	31890..32342	Rifampicin resistance	JF806499
NZ_CP040728.1	sul1	100	840/840	100	1..840	32906..33745	Sulphonamide resistance	U12338
NZ_CP040728.1	qacE	100	282/333	84.6847	1..282	32565..32846	Disinfectant resistance	X68232
NZ_CP041083.1	aph(6)-Id	100	837/837	100	1..837	28705..29541	Aminoglycoside resistance Alternate name; aph(6)-Id	M28829
NZ_CP041083.1	aph(3'')-Ib	100	804/804	100	1..804	29541..30344	Aminoglycoside resistance Alternate name; aph(3'')-Ib	AF321551
NZ_CP041083.1	aadA1	99.62	792/792	100	1..792	140400..141191	Aminoglycoside resistance	JX185132
NZ_CP041083.1	aadA1	99.62	792/792	100	1..792	140400..141191	Aminoglycoside resistance	JQ414041
NZ_CP041083.1	aph(3')-VI	99.74	780/780	100	1..780	135840..136619	Warning: gene is missing from Notes file. Please inform curator.	KC170992
NZ_CP041083.1	armA	99.87	774/774	100	1..774	128493..129266	Aminoglycoside resistance	AY220558
NZ_CP041083.1	blaCMY-4	99.91	1146/1146	100	1..1146	59561..60706	Beta-lactam resistance	LNHZ01000079
NZ_CP041083.1	blaCMY-16	99.91	1146/1146	100	1..1146	59561..60706	Beta-lactam resistance	AJ781421
NZ_CP041083.1	blaCTX-M-15	100	876/876	100	1..876	118562..119437	Beta-lactam resistance Alternate name; UOE-1	AY044436
NZ_CP041083.1	blaTEM-1A	100	861/861	100	1..861	114880..115740	Beta-lactam resistance Alternate name; RblaTEM-1	HM749966
NZ_CP041083.1	blaNDM-1	100	813/813	100	1..813	133750..134562	Beta-lactam resistance	FN396876
NZ_CP041083.1	blaOXA-10	100	801/801	100	1..801	141208..142008	Beta-lactam resistance Alternate name; PSE-2	J03427
NZ_CP041083.1	msr(E)	100	1476/1476	100	1..1476	124719..126194	Macrolide, Lincosamide and Streptogramin B resistance	FR751518
NZ_CP041083.1	mph(E)	100	885/885	100	1..885	123779..124663	Macrolide resistance	DQ839391
NZ_CP041083.1	cmlA1	99.68	1260/1260	100	1..1260	142273..143532	Phenicol resistance	M64556
NZ_CP041083.1	floR	98.35	1214/1215	99.9177	1..1214	24356..25569	Phenicol resistance	AF118107
NZ_CP041083.1	ARR-2	100	453/453	100	1..453	143853..144305	Rifampicin resistance	HQ141279
NZ_CP041083.1	sul1	100	840/840	100	1..840	139056..139895	Sulphonamide resistance	U12338
NZ_CP041083.1	sul1	100	840/840	100	1..840	132611..133450	Sulphonamide resistance	U12338
NZ_CP041083.1	sul2	100	816/816	100	1..816	30405..31220	Sulphonamide resistance	AY034138
NZ_CP041083.1	tet(A)	100	1275/1275	100	1..1275	26170..27444	Tetracycline resistance	AF534183
NZ_CP041083.1	dfrA14	100	474/474	100	1..474	144416..144889	Trimethoprim resistance	KF921535
NZ_CP041083.1	qacE	100	282/333	84.6847	1..282	139955..140236	Disinfectant resistance	X68232
CP041938.1	blaSHV-12	100	861/861	100	1..861	33078..33938	Beta-lactam resistance Alternate name; SHV-5-2a	KF976405
CP041938.1	blaNDM-1	100	813/813	100	1..813	24623..25435	Beta-lactam resistance	FN396876
NZ_CP041642.1	aac(3)-IId	99.88	861/861	100	1..861	67819..68679	Aminoglycoside resistance	EU022314
NZ_CP041642.1	aadA1	100	789/789	100	1..789	73995..74783	Aminoglycoside resistance	JQ480156
NZ_CP041642.1	aac(6')-Ib	100	606/606	100	1..606	74853..75458	Aminoglycoside resistance	M21682
NZ_CP041642.1	blaCTX-M-14	100	876/876	100	1..876	70105..70980	Beta-lactam resistance Amino acid sequences of CTX-M-14 and CTX-M-18 are identical	AF252622
NZ_CP041642.1	blaLAP-2	100	858/858	100	1..858	78695..79552	Warning: gene is missing from Notes file. Please inform curator.	EU159120
NZ_CP041642.1	blaOXA-9	99.88	825/825	100	1..825	73111..73935	Beta-lactam resistance	KQ089875
NZ_CP041642.1	blaNDM-4	100	813/813	100	1..813	61322..62134	Beta-lactam resistance	JQ348841
NZ_CP041642.1	qnrS1	100	657/657	100	1..657	81149..81805	Quinolone resistance	AB187515
NZ_CP041642.1	aac(6')-Ib-cr	99.42	519/519	100	1..519	74853..75371	Fluoroquinolone and aminoglycoside resistance	EF636461
NZ_CP041930.1	rmtB	100	756/756	100	1..756	39209..39964	Aminoglycoside resistance	AB103506
NZ_CP041930.1	blaTEM-1B	100	861/861	100	1..861	38179..39039	Beta-lactam resistance Alternate name; RblaTEM-1	AY458016
NZ_CP041930.1	blaNDM-4	100	813/813	100	1..813	34160..34972	Beta-lactam resistance	JQ348841
NZ_CP044035.1	rmtC	100	846/846	100	1..846	18284..19129	Aminoglycoside resistance	AB194779
NZ_CP044035.1	blaNDM-1	100	813/813	100	1..813	16914..17726	Beta-lactam resistance	FN396876
NZ_CP044035.1	sul1	99.88	840/840	100	1..840	34191..35030	Sulphonamide resistance	X15024
NZ_CP044035.1	sul1	99.88	840/840	100	1..840	34191..35030	Sulphonamide resistance	JF262165
NZ_CP041948.1	blaNDM-5	100	813/813	100	1..813	6267..7079	Beta-lactam resistance	JN104597
NZ_CP041948.1	dfrA12	100	498/498	100	1..498	9252..9749	Trimethoprim resistance	AM040708
AP018581.2	rmtB	100	756/756	100	1..756	55533..56288	Aminoglycoside resistance	AB103506
AP018581.2	blaNDM-1	100	813/813	100	1..813	63898..64710	Beta-lactam resistance	FN396876
NZ_AP018582.1	rmtB	100	756/756	100	1..756	55349..56104	Aminoglycoside resistance	AB103506
NZ_AP018582.1	blaNDM-1	100	813/813	100	1..813	63695..64507	Beta-lactam resistance	FN396876
NZ_CP043863.1	aadA2	100	792/792	100	1..792	69134..69925	Aminoglycoside resistance	JQ364967
NZ_CP043863.1	blaNDM-5	100	813/813	100	1..813	75577..76389	Beta-lactam resistance	JN104597
NZ_CP043863.1	mph(A)	100	903/906	99.6689	4..906	81321..82223	Macrolide resistance	D16251
NZ_CP043863.1	erm(B)	99.86	738/738	100	1..738	80015..80752	Macrolide resistance	JN899585
NZ_CP043863.1	sul1	100	840/840	100	1..840	70425..71264	Sulphonamide resistance	X15024
NZ_CP043863.1	dfrA12	100	498/498	100	1..498	68229..68726	Trimethoprim resistance	AM040708
NZ_CP043863.1	qacE	100	282/333	84.6847	1..282	70084..70365	Disinfectant resistance	X68232
NZ_CP039821.1	blaNDM-1	100	813/813	100	1..813	32221..33033	Beta-lactam resistance	FN396876
NZ_CP039821.1	qnrS1	100	657/657	100	1..657	41167..41823	Quinolone resistance	AB187515
NZ_CP039821.1	qnrS1	100	657/657	100	1..657	27266..27922	Quinolone resistance	AB187515
NZ_CP039821.1	dfrA14	100	474/474	100	1..474	4211..4684	Trimethoprim resistance	KF921535
NZ_CP039811.1	blaSHV-12	99.88	861/861	100	1..861	28603..29463	Beta-lactam resistance Alternate name; SHV-5-2a	KF976405
NZ_CP039811.1	blaNDM-1	100	813/813	100	1..813	20148..20960	Beta-lactam resistance	FN396876
NZ_CP039806.1	blaNDM-1	100	813/813	100	1..813	33936..34748	Beta-lactam resistance	FN396876
NZ_CP039817.1	blaNDM-1	100	813/813	100	1..813	33936..34748	Beta-lactam resistance	FN396876
NZ_CP039800.1	blaNDM-1	100	813/813	100	1..813	33936..34748	Beta-lactam resistance	FN396876
NZ_CP039824.1	aadA16	99.65	846/846	100	1..846	7804..8649	Aminoglycoside resistance	EU675686
NZ_CP039824.1	aac(6')-Ib-cr	100	600/600	100	1..600	309604..310203	Fluoroquinolone and aminoglycoside resistance	DQ303918
NZ_CP039824.1	aac(6')-Ib3	99.64	555/555	100	1..555	84414..84968	Warning: gene is missing from Notes file. Please inform curator.	X60321
NZ_CP039824.1	blaTEM-1C	100	861/861	100	1..861	93514..94374	Beta-lactam resistance Alternate name; RblaTEM-1	FJ560503
NZ_CP039824.1	blaOXA-1	100	831/831	100	1..831	308643..309473	Beta-lactam resistance	HQ170510
NZ_CP039824.1	blaNDM-1	100	813/813	100	1..813	294556..295368	Beta-lactam resistance	FN396876
NZ_CP039824.1	msr(E)	100	1476/1476	100	1..1476	2736..4211	Macrolide, Lincosamide and Streptogramin B resistance	FR751518
NZ_CP039824.1	mph(E)	100	885/885	100	1..885	1796..2680	Macrolide resistance	DQ839391
NZ_CP039824.1	catB3	100	633/633	100	1..633	307873..308505	Phenicol resistance	U13880
NZ_CP039824.1	catA2	96.11	642/642	100	1..642	312043..312684	Phenicol resistance	X53796
NZ_CP039824.1	aac(6')-Ib-cr	100	600/600	100	1..600	309604..310203	Fluoroquinolone and aminoglycoside resistance	DQ303918
NZ_CP039824.1	aac(6')-Ib-cr	99.23	519/519	100	1..519	84414..84932	Fluoroquinolone and aminoglycoside resistance	EF636461
NZ_CP039824.1	ARR-3	100	453/453	100	1..453	307336..307788	Rifampicin resistance	JF806499
NZ_CP039824.1	ARR-3	100	453/453	100	1..453	85107..85559	Rifampicin resistance	JF806499
NZ_CP039824.1	ARR-3	100	453/453	100	1..453	9436..9888	Rifampicin resistance	JF806499
NZ_CP039824.1	sul1	100	840/840	100	1..840	305933..306772	Sulphonamide resistance	U12338
NZ_CP039824.1	sul1	100	840/840	100	1..840	83065..83904	Sulphonamide resistance	U12338
NZ_CP039824.1	sul1	100	840/840	100	1..840	6507..7346	Sulphonamide resistance	U12338
NZ_CP039824.1	dfrA27	100	474/474	100	1..474	8830..9303	Trimethoprim resistance	FJ459817
NZ_CP039824.1	formA	99.64	1110/1110	100	1..1110	273237..274346	Disinfectant resistance	X73835
NZ_CP039824.1	qacE	100	282/333	84.6847	1..282	306832..307113	Disinfectant resistance	X68232
NZ_CP039824.1	qacE	100	282/333	84.6847	1..282	83964..84245	Disinfectant resistance	X68232
NZ_CP039824.1	qacE	100	282/333	84.6847	1..282	7406..7687	Disinfectant resistance	X68232
NZ_CP039829.1	aadA16	99.65	846/846	100	1..846	7804..8649	Aminoglycoside resistance	EU675686
NZ_CP039829.1	aac(6')-Ib-cr	100	600/600	100	1..600	307987..308586	Fluoroquinolone and aminoglycoside resistance	DQ303918
NZ_CP039829.1	aac(6')-Ib3	99.64	555/555	100	1..555	82797..83351	Warning: gene is missing from Notes file. Please inform curator.	X60321
NZ_CP039829.1	blaTEM-1C	100	861/861	100	1..861	91897..92757	Beta-lactam resistance Alternate name; RblaTEM-1	FJ560503
NZ_CP039829.1	blaOXA-1	100	831/831	100	1..831	307026..307856	Beta-lactam resistance	HQ170510
NZ_CP039829.1	blaNDM-1	100	813/813	100	1..813	292939..293751	Beta-lactam resistance	FN396876
NZ_CP039829.1	msr(E)	100	1476/1476	100	1..1476	2736..4211	Macrolide, Lincosamide and Streptogramin B resistance	FR751518
NZ_CP039829.1	mph(E)	100	885/885	100	1..885	1796..2680	Macrolide resistance	DQ839391
NZ_CP039829.1	catB3	100	633/633	100	1..633	306256..306888	Phenicol resistance	U13880
NZ_CP039829.1	catA2	96.11	642/642	100	1..642	310426..311067	Phenicol resistance	X53796
NZ_CP039829.1	aac(6')-Ib-cr	100	600/600	100	1..600	307987..308586	Fluoroquinolone and aminoglycoside resistance	DQ303918
NZ_CP039829.1	aac(6')-Ib-cr	99.23	519/519	100	1..519	82797..83315	Fluoroquinolone and aminoglycoside resistance	EF636461
NZ_CP039829.1	ARR-3	100	453/453	100	1..453	305719..306171	Rifampicin resistance	JF806499
NZ_CP039829.1	ARR-3	100	453/453	100	1..453	83490..83942	Rifampicin resistance	JF806499
NZ_CP039829.1	ARR-3	100	453/453	100	1..453	9436..9888	Rifampicin resistance	JF806499
NZ_CP039829.1	sul1	100	840/840	100	1..840	304316..305155	Sulphonamide resistance	U12338
NZ_CP039829.1	sul1	100	840/840	100	1..840	81448..82287	Sulphonamide resistance	U12338
NZ_CP039829.1	sul1	100	840/840	100	1..840	6507..7346	Sulphonamide resistance	U12338
NZ_CP039829.1	dfrA27	100	474/474	100	1..474	8830..9303	Trimethoprim resistance	FJ459817
NZ_CP039829.1	formA	99.64	1110/1110	100	1..1110	271620..272729	Disinfectant resistance	X73835
NZ_CP039829.1	qacE	100	282/333	84.6847	1..282	305215..305496	Disinfectant resistance	X68232
NZ_CP039829.1	qacE	100	282/333	84.6847	1..282	82347..82628	Disinfectant resistance	X68232
NZ_CP039829.1	qacE	100	282/333	84.6847	1..282	7406..7687	Disinfectant resistance	X68232
NZ_CP050367.1	aadA2	100	792/792	100	1..792	41315..42106	Aminoglycoside resistance	JQ364967
NZ_CP050367.1	aadA2	100	792/792	100	1..792	44141..44932	Aminoglycoside resistance	JQ364967
NZ_CP050367.1	rmtB	100	756/756	100	1..756	55870..56625	Aminoglycoside resistance	AB103506
NZ_CP050367.1	blaTEM-1B	100	861/861	100	1..861	56795..57655	Beta-lactam resistance Alternate name; RblaTEM-1	AY458016
NZ_CP050367.1	blaNDM-5	100	813/813	100	1..813	52559..53371	Beta-lactam resistance	JN104597
NZ_CP050367.1	mph(A)	100	903/906	99.6689	4..906	61785..62687	Macrolide resistance	D16251
NZ_CP050367.1	erm(B)	99.86	738/738	100	1..738	63869..64606	Macrolide resistance	JN899585
NZ_CP050367.1	sul1	100	840/840	100	1..840	47407..48246	Sulphonamide resistance	U12338
NZ_CP050367.1	dfrA12	100	498/498	100	1..498	11643..12140	Trimethoprim resistance	AM040708
NZ_CP050367.1	qacE	100	282/333	84.6847	1..282	47066..47347	Disinfectant resistance	X68232
NZ_CP050374.1	aac(3)-IIa	100	861/861	100	1..861	70073..70933	Aminoglycoside resistance	CP023555
NZ_CP050374.1	rmtF	100	780/780	100	1..780	102069..102848	Aminoglycoside resistance	JQ808129
NZ_CP050374.1	rmtF	100	780/780	100	1..780	80966..81745	Aminoglycoside resistance	JQ808129
NZ_CP050374.1	aac(6')-Ib-Hangzhou	99.61	519/519	100	1..519	101140..101658	Warning: gene is missing from Notes file. Please inform curator.	FJ503047
NZ_CP050374.1	aac(6')-Ib-Hangzhou	99.61	519/519	100	1..519	82156..82674	Warning: gene is missing from Notes file. Please inform curator.	FJ503047
NZ_CP050374.1	blaCTX-M-15	100	876/876	100	1..876	115475..116350	Beta-lactam resistance Alternate name; UOE-1	AY044436
NZ_CP050374.1	blaCTX-M-15	100	876/876	100	1..876	5287..6162	Beta-lactam resistance Alternate name; UOE-1	AY044436
NZ_CP050374.1	blaNDM-1	100	813/813	100	1..813	92617..93429	Beta-lactam resistance	FN396876
NZ_CP050374.1	aac(6')-Ib-cr	99.23	519/519	100	1..519	101140..101658	Fluoroquinolone and aminoglycoside resistance	EF636461
NZ_CP050374.1	aac(6')-Ib-cr	99.23	519/519	100	1..519	82156..82674	Fluoroquinolone and aminoglycoside resistance	EF636461
NZ_CP050374.1	ARR-2	100	453/453	100	1..453	98597..99049	Rifampicin resistance	HQ141279
NZ_CP050374.1	ARR-2	100	453/453	100	1..453	84765..85217	Rifampicin resistance	HQ141279
NZ_CP050380.1	aph(3')-Ia	99.88	816/816	100	1..816	215267..216082	Aminoglycoside resistance	V00359
NZ_CP050380.1	aph(3')-VI	100	780/780	100	1..780	196337..197116	Warning: gene is missing from Notes file. Please inform curator.	KC170992
NZ_CP050380.1	armA	100	774/774	100	1..774	180113..180886	Aminoglycoside resistance	AY220558
NZ_CP050380.1	blaNDM-1	100	813/813	100	1..813	199549..200361	Beta-lactam resistance	FN396876
NZ_CP050380.1	msr(E)	100	1476/1476	100	1..1476	183185..184660	Macrolide, Lincosamide and Streptogramin B resistance	FR751518
NZ_CP050380.1	mph(A)	100	903/906	99.6689	4..906	213409..214311	Macrolide resistance	D16251
NZ_CP050380.1	mph(E)	100	885/885	100	1..885	184716..185600	Macrolide resistance	DQ839391
NZ_CP050380.1	qnrS1	100	657/657	100	1..657	191803..192459	Quinolone resistance	AB187515
NZ_CP050380.1	sul1	100	840/840	100	1..840	205920..206759	Sulphonamide resistance	U12338
NZ_CP050380.1	sul2	100	816/816	100	1..816	176816..177631	Sulphonamide resistance	AY034138
NZ_CP050380.1	dfrA5	100	474/474	100	1..474	204922..205395	Trimethoprim resistance	X12868
NZ_CP050380.1	qacE	100	282/333	84.6847	1..282	205579..205860	Disinfectant resistance	X68232
NZ_CP050859.2	blaNDM-1	100	813/813	100	1..813	34919..35731	Beta-lactam resistance	FN396876
NZ_CP050859.2	qnrS1	99.85	657/657	100	1..657	25948..26604	Quinolone resistance	AB187515
NZ_CP050859.2	dfrA14	100	474/474	100	1..474	4806..5279	Trimethoprim resistance	KF921535
NZ_CP053365.1	rmtC	100	846/846	100	1..846	69116..69961	Aminoglycoside resistance	AB194779
NZ_CP053365.1	aph(3')-VI	100	780/780	100	1..780	71091..71870	Warning: gene is missing from Notes file. Please inform curator.	KC170992
NZ_CP053365.1	aac(6')-Ib3	100	555/555	100	1..555	64199..64753	Warning: gene is missing from Notes file. Please inform curator.	X60321
NZ_CP053365.1	blaCMY-6	100	1146/1146	100	1..1146	161945..163090	Beta-lactam resistance	AJ011293
NZ_CP053365.1	blaNDM-1	100	813/813	100	1..813	74348..75160	Beta-lactam resistance	FN396876
NZ_CP053365.1	mph(A)	100	906/906	100	1..906	199983..200888	Macrolide resistance	D16251
NZ_CP053365.1	catA1	99.85	660/660	100	1..660	56487..57146	Phenicol resistance	V00622
NZ_CP053365.1	qnrB1	100	645/645	100	1..645	209161..209805	Quinolone resistance	DQ351241
NZ_CP053365.1	aac(6')-Ib-cr	99.61	519/519	100	1..519	64235..64753	Fluoroquinolone and aminoglycoside resistance	EF636461
NZ_CP053365.1	sul1	100	840/840	100	1..840	65263..66102	Sulphonamide resistance	U12338
NZ_CP053365.1	dfrA14	99.79	474/474	100	1..474	213094..213567	Trimethoprim resistance	KF921535
NZ_CP053365.1	qacE	100	282/333	84.6847	1..282	64922..65203	Disinfectant resistance	X68232
NZ_AP018579.1	aac(3)-IIa	100	861/861	100	1..861	56758..57618	Aminoglycoside resistance	CP023555
NZ_AP018579.1	aac(3)-IId	99.88	861/861	100	1..861	26770..27630	Aminoglycoside resistance	EU022314
NZ_AP018579.1	rmtC	100	846/846	100	1..846	13991..14836	Aminoglycoside resistance	AB194779
NZ_AP018579.1	aac(6')-Ib-cr	100	600/600	100	1..600	53755..54354	Fluoroquinolone and aminoglycoside resistance	DQ303918
NZ_AP018579.1	blaCTX-M-15	100	876/876	100	1..876	68457..69332	Beta-lactam resistance Alternate name; UOE-1	AY044436
NZ_AP018579.1	blaOXA-1	100	831/831	100	1..831	54485..55315	Beta-lactam resistance	HQ170510
NZ_AP018579.1	blaNDM-1	100	813/813	100	1..813	15984..16796	Beta-lactam resistance	FN396876
NZ_AP018579.1	blaDHA-24	100	796/1140	69.8246	1..796	17750..18545	Warning: gene is missing from Notes file. Please inform curator.	KU759569
NZ_AP018579.1	blaDHA-7	100	796/1140	69.8246	1..796	17750..18545	Beta-lactam resistance AmpC-type	HQ456945
NZ_AP018579.1	blaDHA-1	100	796/1140	69.8246	1..796	17750..18545	Beta-lactam resistance AmpC-type	Y16410
NZ_AP018579.1	catA2	96.11	642/642	100	1..642	51599..52240	Phenicol resistance	X53796
NZ_AP018579.1	catB3	100	442/633	69.8262	1..442	55453..55894	Phenicol resistance	AJ009818
NZ_AP018579.1	catB3	100	442/633	69.8262	1..442	55453..55894	Phenicol resistance	U13880
NZ_AP018579.1	qnrB9	99.69	645/645	100	1..645	9640..10284	Quinolone resistance	EF526508
NZ_AP018579.1	aac(6')-Ib-cr	100	600/600	100	1..600	53755..54354	Fluoroquinolone and aminoglycoside resistance	DQ303918
NZ_AP018579.1	sul1	100	840/840	100	1..840	20122..20961	Sulphonamide resistance	U12338
NZ_AP018579.1	dfrA14	100	474/474	100	1..474	44817..45290	Trimethoprim resistance	KF921535
NZ_AP018579.1	qacE	100	211/333	63.3634	72..282	19852..20062	Disinfectant resistance	X68232
NZ_AP018577.1	aac(3)-IIa	100	861/861	100	1..861	55602..56462	Aminoglycoside resistance	CP023555
NZ_AP018577.1	aac(3)-IId	99.88	861/861	100	1..861	26446..27306	Aminoglycoside resistance	EU022314
NZ_AP018577.1	rmtC	100	846/846	100	1..846	13659..14504	Aminoglycoside resistance	AB194779
NZ_AP018577.1	aac(6')-Ib-cr	100	600/600	100	1..600	52603..53202	Fluoroquinolone and aminoglycoside resistance	DQ303918
NZ_AP018577.1	blaCTX-M-15	100	876/876	100	1..876	67306..68181	Beta-lactam resistance Alternate name; UOE-1	AY044436
NZ_AP018577.1	blaOXA-1	100	831/831	100	1..831	53333..54163	Beta-lactam resistance	HQ170510
NZ_AP018577.1	blaNDM-1	100	813/813	100	1..813	15652..16464	Beta-lactam resistance	FN396876
NZ_AP018577.1	blaDHA-24	100	796/1140	69.8246	1..796	17418..18213	Warning: gene is missing from Notes file. Please inform curator.	KU759569
NZ_AP018577.1	blaDHA-7	100	796/1140	69.8246	1..796	17418..18213	Beta-lactam resistance AmpC-type	HQ456945
NZ_AP018577.1	blaDHA-1	100	796/1140	69.8246	1..796	17418..18213	Beta-lactam resistance AmpC-type	Y16410
NZ_AP018577.1	catA2	96.11	642/642	100	1..642	50444..51085	Phenicol resistance	X53796
NZ_AP018577.1	catB3	100	442/633	69.8262	1..442	54301..54742	Phenicol resistance	AJ009818
NZ_AP018577.1	catB3	100	442/633	69.8262	1..442	54301..54742	Phenicol resistance	U13880
NZ_AP018577.1	qnrB9	99.69	645/645	100	1..645	9308..9952	Quinolone resistance	EF526508
NZ_AP018577.1	aac(6')-Ib-cr	100	600/600	100	1..600	52603..53202	Fluoroquinolone and aminoglycoside resistance	DQ303918
NZ_AP018577.1	sul1	100	840/840	100	1..840	19790..20629	Sulphonamide resistance	U12338
NZ_AP018577.1	dfrA14	100	474/474	100	1..474	43688..44161	Trimethoprim resistance	KF921535
NZ_AP018577.1	qacE	100	211/333	63.3634	72..282	19520..19730	Disinfectant resistance	X68232
NZ_AP018580.1	rmtB	100	756/756	100	1..756	19204..19959	Aminoglycoside resistance	AB103506
NZ_AP018580.1	blaNDM-1	100	813/813	100	1..813	10851..11663	Beta-lactam resistance	FN396876
NZ_AP018578.1	aac(3)-IIa	98.61	863/861	99.0708	1..861	55483..56337	Aminoglycoside resistance	CP023555
NZ_AP018578.1	rmtC	100	846/846	100	1..846	13648..14493	Aminoglycoside resistance	AB194779
NZ_AP018578.1	aac(3)-IIa	99.88	827/861	96.0511	1..827	26424..27250	Aminoglycoside resistance	L22613
NZ_AP018578.1	aac(3)-IId	99.88	827/861	96.0511	1..827	26424..27250	Aminoglycoside resistance	EU022314
NZ_AP018578.1	aac(6')-Ib-cr	100	600/600	100	1..600	52501..53100	Fluoroquinolone and aminoglycoside resistance	DQ303918
NZ_AP018578.1	blaCTX-M-15	100	876/876	100	1..876	67165..68040	Beta-lactam resistance Alternate name; UOE-1	AY044436
NZ_AP018578.1	blaOXA-1	100	831/831	100	1..831	53231..54061	Beta-lactam resistance	HQ170510
NZ_AP018578.1	blaNDM-1	100	813/813	100	1..813	15640..16452	Beta-lactam resistance	FN396876
NZ_AP018578.1	blaDHA-24	100	796/1140	69.8246	1..796	17406..18201	Warning: gene is missing from Notes file. Please inform curator.	KU759569
NZ_AP018578.1	blaDHA-7	100	796/1140	69.8246	1..796	17406..18201	Beta-lactam resistance AmpC-type	HQ456945
NZ_AP018578.1	blaDHA-1	100	796/1140	69.8246	1..796	17406..18201	Beta-lactam resistance AmpC-type	Y16410
NZ_AP018578.1	catA2	96.11	642/642	100	1..642	50438..51079	Phenicol resistance	X53796
NZ_AP018578.1	catB3	100	442/633	69.8262	1..442	54186..54627	Phenicol resistance	AJ009818
NZ_AP018578.1	catB3	100	442/633	69.8262	1..442	54186..54627	Phenicol resistance	U13880
NZ_AP018578.1	qnrB9	99.69	645/645	100	1..645	9304..9948	Quinolone resistance	EF526508
NZ_AP018578.1	aac(6')-Ib-cr	100	600/600	100	1..600	52501..53100	Fluoroquinolone and aminoglycoside resistance	DQ303918
NZ_AP018578.1	sul1	100	840/840	100	1..840	19778..20617	Sulphonamide resistance	U12338
NZ_AP018578.1	dfrA14	100	474/474	100	1..474	43665..44138	Trimethoprim resistance	KF921535
NZ_AP018578.1	qacE	100	211/333	63.3634	72..282	19508..19718	Disinfectant resistance	X68232
NZ_AP018584.1	aadA1	97.85	789/789	100	1..789	50199..50987	Aminoglycoside resistance	JQ480156
NZ_AP018584.1	aac(6')-Ib-cr	99.81	519/519	100	1..519	51057..51575	Fluoroquinolone and aminoglycoside resistance	EF636461
NZ_AP018584.1	blaSHV-106	99.88	861/861	100	1..861	74437..75297	Beta-lactam resistance	AM922307
NZ_AP018584.1	blaSHV-28	99.88	861/861	100	1..861	74437..75297	Beta-lactam resistance	AF299299
NZ_AP018584.1	blaOXA-9	99.88	825/825	100	1..825	49315..50139	Beta-lactam resistance	KQ089875
NZ_AP018584.1	blaNDM-4	100	813/813	100	1..813	70709..71521	Beta-lactam resistance	JQ348841
NZ_AP018584.1	aac(6')-Ib-cr	99.81	519/519	100	1..519	51057..51575	Fluoroquinolone and aminoglycoside resistance	EF636461
NZ_AP018583.1	aadA16	99.17	846/846	99.5272	1..846	214370..215211	Aminoglycoside resistance	EU675686
NZ_AP018583.1	aadA16	94.37	835/846	95.5083	1..834	48902..49710	Aminoglycoside resistance	EU675686
NZ_AP018583.1	aac(6')-Ib-cr	100	600/600	100	1..600	212444..213043	Fluoroquinolone and aminoglycoside resistance	DQ303918
NZ_AP018583.1	aac(6')-Ib-cr	90.12	516/519	95.183	1..515	50939..51433	Fluoroquinolone and aminoglycoside resistance	EF636461
NZ_AP018583.1	blaCTX-M-3	100	876/876	100	1..876	38651..39526	Beta-lactam resistance Amino acid sequences of CTX-M-3 and CTX-M-133 are identical	Y10278
NZ_AP018583.1	blaTEM-1B	100	861/861	100	1..861	37009..37869	Beta-lactam resistance Alternate name; RblaTEM-1	AY458016
NZ_AP018583.1	blaNDM-1	100	813/813	100	1..813	26540..27352	Beta-lactam resistance	FN396876
NZ_AP018583.1	qnrB6	100	645/645	100	1..645	219919..220563	Quinolone resistance	EF523819
NZ_AP018583.1	aac(6')-Ib-cr	100	600/600	100	1..600	212444..213043	Fluoroquinolone and aminoglycoside resistance	DQ303918
NZ_AP018583.1	aac(6')-Ib-cr	90.12	516/519	95.183	1..515	50939..51433	Fluoroquinolone and aminoglycoside resistance	EF636461
NZ_AP018583.1	ARR-3	96.03	453/453	98.0132	1..453	213140..213583	Rifampicin resistance	JF806499
NZ_AP018583.1	ARR-3	96.21	449/453	95.8057	1..449	50428..50861	Rifampicin resistance	JF806499
NZ_AP018583.1	sul1	100	840/840	100	1..840	215669..216508	Sulphonamide resistance	U12338
NZ_AP018583.1	sul1	95.82	838/840	98.0952	3..840	221117..221940	Sulphonamide resistance	AJ746361
NZ_AP018583.1	dfrA27	100	474/474	100	1..474	213716..214189	Trimethoprim resistance	FJ459817
NZ_AP018583.1	qacE	100	282/333	84.6847	1..282	215328..215609	Disinfectant resistance	X68232
NZ_AP018583.1	qacE	93.31	269/333	78.0781	1..269	220794..221053	Disinfectant resistance	X68232
NZ_CP053768.1	aadA2	100	792/792	100	1..792	26782..27573	Aminoglycoside resistance	JQ364967
NZ_CP053768.1	rmtB	100	756/756	100	1..756	17059..17814	Aminoglycoside resistance	AB103506
NZ_CP053768.1	blaNDM-5	100	813/813	100	1..813	20313..21125	Beta-lactam resistance	JN104597
NZ_CP053768.1	blaTEM-234	99.68	624/861	72.3577	1..623	10093..10716	Warning: gene is missing from Notes file. Please inform curator.	MH243353
NZ_CP053768.1	blaTEM-230	99.68	624/861	72.3577	1..623	10093..10716	Warning: gene is missing from Notes file. Please inform curator.	MG821377
NZ_CP053768.1	blaTEM-217	99.68	624/861	72.3577	1..623	10093..10716	Beta-lactam resistance	HG934763
NZ_CP053768.1	blaTEM-207	99.68	624/861	72.3577	1..623	10093..10716	Beta-lactam resistance	KC818234
NZ_CP053768.1	blaTEM-198	99.68	624/861	72.3577	1..623	10093..10716	Beta-lactam resistance	AB700703
NZ_CP053768.1	blaTEM-176	99.68	624/861	72.3577	1..623	10093..10716	Beta-lactam resistance	GU550123
NZ_CP053768.1	blaTEM-104	99.68	624/861	72.3577	1..623	10093..10716	Beta-lactam resistance	AF516719
NZ_CP053768.1	blaTEM-30	99.68	624/861	72.3577	1..623	10093..10716	Beta-lactam resistance Alternate name; blaTEM-30	AJ437107
NZ_CP053768.1	blaTEM-1B	99.6795	624/861	72.3577	1..623	10093..10716	Beta-lactam resistance Alternate name; RblaTEM-1	AY458016
NZ_CP053768.1	blaTEM-1B	100	252/861	29.2683	610..861	16638..16889	Beta-lactam resistance Alternate name; RblaTEM-1	AY458016
NZ_CP053768.1	mph(A)	100	903/906	99.6689	4..906	14846..15748	Macrolide resistance	D16251
NZ_CP053768.1	erm(B)	99.86	738/738	100	1..738	5505..6242	Macrolide resistance	JN899585
NZ_CP053768.1	sul1	100	840/840	100	1..840	25438..26277	Sulphonamide resistance	U12338
NZ_CP053768.1	dfrA12	100	498/498	100	1..498	27981..28478	Trimethoprim resistance	AM040708
NZ_CP053768.1	qacE	100	282/333	84.6847	1..282	26337..26618	Disinfectant resistance	X68232
NZ_CP059311.1	aadA2	100	792/792	100	1..792	177051..177842	Aminoglycoside resistance	JQ364967
NZ_CP059311.1	armA	100	774/774	100	1..774	171589..172362	Aminoglycoside resistance	AY220558
NZ_CP059311.1	aac(6')-Ib-cr	100	600/600	100	1..600	155159..155758	Fluoroquinolone and aminoglycoside resistance	DQ303918
NZ_CP059311.1	blaCTX-M-15	100	876/876	100	1..876	149286..150161	Beta-lactam resistance Alternate name; UOE-1	AY044436
NZ_CP059311.1	blaOXA-1	100	831/831	100	1..831	154198..155028	Beta-lactam resistance	HQ170510
NZ_CP059311.1	blaNDM-1	100	813/813	100	1..813	19307..20119	Beta-lactam resistance	FN396876
NZ_CP059311.1	msr(E)	100	1476/1476	100	1..1476	167815..169290	Macrolide, Lincosamide and Streptogramin B resistance	FR751518
NZ_CP059311.1	mph(E)	100	885/885	100	1..885	166875..167759	Macrolide resistance	DQ839391
NZ_CP059311.1	catA1	99.85	660/660	100	1..660	158427..159086	Phenicol resistance	V00622
NZ_CP059311.1	catB3	100	442/633	69.8262	1..442	153619..154060	Phenicol resistance	AJ009818
NZ_CP059311.1	catB3	100	442/633	69.8262	1..442	153619..154060	Phenicol resistance	U13880
NZ_CP059311.1	qnrB1	100	645/645	100	1..645	10745..11389	Quinolone resistance	DQ351241
NZ_CP059311.1	aac(6')-Ib-cr	100	600/600	100	1..600	155159..155758	Fluoroquinolone and aminoglycoside resistance	DQ303918
NZ_CP059311.1	sul1	100	840/840	100	1..840	175707..176546	Sulphonamide resistance	U12338
NZ_CP059311.1	dfrA12	100	498/498	100	1..498	178250..178747	Trimethoprim resistance	AM040708
NZ_CP059311.1	qacE	100	282/333	84.6847	1..282	176606..176887	Disinfectant resistance	X68232
CP058801.1	aadA2	100	792/792	100	1..792	25954..26745	Aminoglycoside resistance	JQ364967
CP058801.1	rmtB	100	756/756	100	1..756	16231..16986	Aminoglycoside resistance	AB103506
CP058801.1	blaTEM-1C	99.88	861/861	100	1..861	15201..16061	Beta-lactam resistance Alternate name; RblaTEM-1	FJ560503
CP058801.1	blaTEM-1B	99.88	861/861	100	1..861	15201..16061	Beta-lactam resistance Alternate name; RblaTEM-1	AY458016
CP058801.1	blaNDM-5	100	813/813	100	1..813	19485..20297	Beta-lactam resistance	JN104597
CP058801.1	mph(A)	100	903/906	99.6689	4..906	10169..11071	Macrolide resistance	D16251
CP058801.1	erm(B)	99.86	738/738	100	1..738	5505..6242	Macrolide resistance	JN899585
CP058801.1	sul1	100	840/840	100	1..840	24610..25449	Sulphonamide resistance	U12338
CP058801.1	dfrA12	100	498/498	100	1..498	27153..27650	Trimethoprim resistance	AM040708
CP058801.1	qacE	100	282/333	84.6847	1..282	25509..25790	Disinfectant resistance	X68232
CP061360.1	aac(3)-IId	99.88	861/861	100	1..861	159147..160007	Aminoglycoside resistance	EU022314
CP061360.1	aac(3)-IId	99.88	861/861	100	1..861	222080..222940	Aminoglycoside resistance	EU022314
CP061360.1	aadA2	100	792/792	100	1..792	353721..354512	Aminoglycoside resistance	JQ364967
CP061360.1	blaCTX-M-14	100	876/876	100	1..876	92325..93200	Beta-lactam resistance Amino acid sequences of CTX-M-14 and CTX-M-18 are identical	AF252622
CP061360.1	blaTEM-1B	100	861/861	100	1..861	216248..217108	Beta-lactam resistance Alternate name; RblaTEM-1	AY458016
CP061360.1	blaLAP-2	100	858/858	100	1..858	164894..165751	Warning: gene is missing from Notes file. Please inform curator.	EU159120
CP061360.1	blaNDM-1	100	813/813	100	1..813	149744..150556	Beta-lactam resistance	FN396876
CP061360.1	mph(A)	100	906/906	100	1..906	206852..207757	Macrolide resistance	D16251
CP061360.1	qnrS1	100	657/657	100	1..657	167348..168004	Quinolone resistance	AB187515
CP061360.1	sul1	100	840/840	100	1..840	352377..353216	Sulphonamide resistance	U12338
CP061360.1	sul1	100	840/840	100	1..840	177326..178165	Sulphonamide resistance	U12338
CP061360.1	sul1	100	840/840	100	1..840	154593..155432	Sulphonamide resistance	U12338
CP061360.1	tet(A)	100	1200/1200	100	1..1200	180916..182115	Tetracycline resistance	AJ517790
CP061360.1	dfrA12	100	498/498	100	1..498	354920..355417	Trimethoprim resistance	AM040708
CP061360.1	dfrA12	100	498/498	100	1..498	156280..156777	Trimethoprim resistance	AM040708
CP061360.1	dfrA1	100	474/474	100	1..474	179210..179683	Trimethoprim resistance	X00926
CP061360.1	qacE	100	282/333	84.6847	1..282	353276..353557	Disinfectant resistance	X68232
CP061360.1	qacE	100	282/333	84.6847	1..282	178225..178506	Disinfectant resistance	X68232
CP061360.1	qacE	100	282/333	84.6847	1..282	155492..155773	Disinfectant resistance	X68232
NZ_CP061701.1	aac(3)-IId	99.88	861/861	100	1..861	57023..57883	Aminoglycoside resistance	EU022314
NZ_CP061701.1	blaVEB-3	100	900/900	100	1..900	34190..35089	Beta-lactam resistance	AY536519
NZ_CP061701.1	blaSFO-1	99.66	888/888	100	1..888	52043..52930	Beta-lactam resistance	AB003148
NZ_CP061701.1	blaTEM-1B	100	861/861	100	1..861	62855..63715	Beta-lactam resistance Alternate name; RblaTEM-1	AY458016
NZ_CP061701.1	blaNDM-1	100	813/813	100	1..813	26626..27438	Beta-lactam resistance	FN396876
NZ_CP061701.1	mph(A)	100	906/906	100	1..906	36533..37438	Macrolide resistance	D16251
NZ_CP061701.1	qnrA7	99.54	657/657	100	1..657	76919..77575	Quinolone resistance	GQ463707
NZ_CP061701.1	ARR-3	100	453/453	100	1..453	72246..72698	Rifampicin resistance	JF806499
NZ_CP061701.1	sul1	100	840/840	100	1..840	73824..74663	Sulphonamide resistance	U12338
NZ_CP061701.1	sul1	100	840/840	100	1..840	79731..80570	Sulphonamide resistance	U12338
NZ_CP061701.1	sul1	100	840/840	100	1..840	32213..33052	Sulphonamide resistance	U12338
NZ_CP061701.1	dfrA27	100	474/474	100	1..474	72831..73304	Trimethoprim resistance	FJ459817
NZ_CP061701.1	qacE	100	282/333	84.6847	1..282	73483..73764	Disinfectant resistance	X68232
NZ_CP061701.1	qacE	100	211/333	63.3634	72..282	33112..33322	Disinfectant resistance	X68232
NZ_CP054171.1	rmtB	100	756/756	100	1..756	20098..20853	Aminoglycoside resistance	AB103506
NZ_CP054171.1	blaTEM-1B	100	861/861	100	1..861	21023..21883	Beta-lactam resistance Alternate name; RblaTEM-1	AY458016
NZ_CP054171.1	blaNDM-5	100	813/813	100	1..813	16787..17599	Beta-lactam resistance	JN104597
NZ_CP054171.1	mph(A)	100	903/906	99.6689	4..906	26013..26915	Macrolide resistance	D16251
NZ_CP054171.1	erm(B)	99.86	738/738	100	1..738	9078..9815	Macrolide resistance	JN899585
NZ_CP054171.1	sul1	100	840/840	100	1..840	11635..12474	Sulphonamide resistance	U12338
NZ_CP054171.1	qacE	100	282/333	84.6847	1..282	11294..11575	Disinfectant resistance	X68232
NZ_CP063149.1	aac(3)-IId	99.88	861/861	100	1..861	349085..349945	Aminoglycoside resistance	EU022314
NZ_CP063149.1	aadA16	99.65	846/846	100	1..846	368601..369446	Aminoglycoside resistance	EU675686
NZ_CP063149.1	aph(6)-Id	99.88	837/837	100	1..837	341054..341890	Aminoglycoside resistance Alternate name; aph(6)-Id	M28829
NZ_CP063149.1	aph(3'')-Ib	100	804/804	100	1..804	340251..341054	Aminoglycoside resistance Alternate name; aph(3'')-Ib	AF321551
NZ_CP063149.1	blaTEM-1B	100	861/861	100	1..861	343253..344113	Beta-lactam resistance Alternate name; RblaTEM-1	AY458016
NZ_CP063149.1	blaNDM-1	100	813/813	100	1..813	357303..358115	Beta-lactam resistance	FN396876
NZ_CP063149.1	blaCTX-M-27	100	587/876	67.0091	1..587	336106..336692	Beta-lactam resistance	AY156923
NZ_CP063149.1	blaCTX-M-38	100	587/876	67.0091	1..587	336106..336692	Beta-lactam resistance	AY822595
NZ_CP063149.1	blaCTX-M-196	100	587/876	67.0091	1..587	336106..336692	Warning: gene is missing from Notes file. Please inform curator.	KY563769
NZ_CP063149.1	blaCTX-M-192	100	587/876	67.0091	1..587	336106..336692	Warning: gene is missing from Notes file. Please inform curator.	KY271098
NZ_CP063149.1	blaCTX-M-134	100	587/876	67.0091	1..587	336106..336692	Beta-lactam resistance	JX896165
NZ_CP063149.1	blaCTX-M-130	100	587/876	67.0091	1..587	336106..336692	Beta-lactam resistance	JX017365
NZ_CP063149.1	blaCTX-M-129	100	587/876	67.0091	1..587	336106..336692	Beta-lactam resistance	JX017364
NZ_CP063149.1	blaCTX-M-125	100	587/876	67.0091	1..587	336106..336692	Beta-lactam resistance	JQ724542
NZ_CP063149.1	blaCTX-M-104	100	587/876	67.0091	1..587	336106..336692	Beta-lactam resistance	HQ833652
NZ_CP063149.1	blaCTX-M-102	100	587/876	67.0091	1..587	336106..336692	Beta-lactam resistance	HQ398215
NZ_CP063149.1	blaCTX-M-84	100	587/876	67.0091	1..587	336106..336692	Beta-lactam resistance	FJ214367
NZ_CP063149.1	blaCTX-M-24	100	587/876	67.0091	1..587	336106..336692	Beta-lactam resistance	EF374096
NZ_CP063149.1	blaCTX-M-17	100	587/876	67.0091	1..587	336106..336692	Beta-lactam resistance	AY033516
NZ_CP063149.1	blaCTX-M-14	100	587/876	67.0091	1..587	336106..336692	Beta-lactam resistance Amino acid sequences of CTX-M-14 and CTX-M-18 are identical	AF252622
NZ_CP063149.1	mph(A)	100	906/906	100	1..906	350901..351806	Macrolide resistance	D16251
NZ_CP063149.1	qnrB6	100	645/645	100	1..645	363249..363893	Quinolone resistance	EF523819
NZ_CP063149.1	ARR-3	100	453/453	100	1..453	370233..370685	Rifampicin resistance	JF806499
NZ_CP063149.1	sul1	100	840/840	100	1..840	367304..368143	Sulphonamide resistance	U12338
NZ_CP063149.1	sul1	100	840/840	100	1..840	361838..362677	Sulphonamide resistance	U12338
NZ_CP063149.1	sul1	100	840/840	100	1..840	356017..356856	Sulphonamide resistance	U12338
NZ_CP063149.1	sul2	100	816/816	100	1..816	339375..340190	Sulphonamide resistance	HQ840942
NZ_CP063149.1	dfrA27	100	474/474	100	1..474	369627..370100	Trimethoprim resistance	FJ459817
NZ_CP063149.1	qacE	100	282/333	84.6847	1..282	368203..368484	Disinfectant resistance	X68232
NZ_CP063149.1	qacE	100	282/333	84.6847	1..282	362737..363018	Disinfectant resistance	X68232
NZ_CP063149.1	qacE	100	257/333	77.1772	26..282	356916..357172	Disinfectant resistance	X68232
CP063014.1	aadA2	100	792/792	100	1..792	145909..146700	Aminoglycoside resistance	JQ364967
CP063014.1	aph(3')-VI	100	780/780	100	1..780	69701..70480	Warning: gene is missing from Notes file. Please inform curator.	KC170992
CP063014.1	armA	100	774/774	100	1..774	140447..141220	Aminoglycoside resistance	AY220558
CP063014.1	aac(6')-Ib-cr	100	600/600	100	1..600	83822..84421	Fluoroquinolone and aminoglycoside resistance	DQ303918
CP063014.1	blaCTX-M-15	100	876/876	100	1..876	107754..108629	Beta-lactam resistance Alternate name; UOE-1	AY044436
CP063014.1	blaTEM-1B	100	861/861	100	1..861	104072..104932	Beta-lactam resistance Alternate name; RblaTEM-1	AY458016
CP063014.1	blaOXA-1	100	831/831	100	1..831	82861..83691	Beta-lactam resistance	HQ170510
CP063014.1	blaNDM-1	100	813/813	100	1..813	73979..74791	Beta-lactam resistance	FN396876
CP063014.1	msr(E)	100	1476/1476	100	1..1476	136673..138148	Macrolide, Lincosamide and Streptogramin B resistance	FR751518
CP063014.1	mph(E)	99.89	885/885	100	1..885	135733..136617	Macrolide resistance	DQ839391
CP063014.1	catB3	100	442/633	69.8262	1..442	82282..82723	Phenicol resistance	AJ009818
CP063014.1	catB3	100	442/633	69.8262	1..442	82282..82723	Phenicol resistance	U13880
CP063014.1	aac(6')-Ib-cr	100	600/600	100	1..600	83822..84421	Fluoroquinolone and aminoglycoside resistance	DQ303918
CP063014.1	sul1	100	840/840	100	1..840	144565..145404	Sulphonamide resistance	U12338
CP063014.1	dfrA12	100	498/498	100	1..498	147108..147605	Trimethoprim resistance	AM040708
CP063014.1	qacE	100	282/333	84.6847	1..282	145464..145745	Disinfectant resistance	X68232
NZ_AP023454.1	aadA2	100	792/792	100	1..792	25332..26123	Aminoglycoside resistance	JQ364967
NZ_AP023454.1	rmtB	100	756/756	100	1..756	15342..16097	Aminoglycoside resistance	AB103506
NZ_AP023454.1	blaTEM-1B	100	861/861	100	1..861	14312..15172	Beta-lactam resistance Alternate name; RblaTEM-1	AY458016
NZ_AP023454.1	blaNDM-5	100	813/813	100	1..813	18863..19675	Beta-lactam resistance	JN104597
NZ_AP023454.1	mph(A)	100	903/906	99.6689	4..906	9585..10487	Macrolide resistance	D16251
NZ_AP023454.1	erm(B)	99.86	738/738	100	1..738	7666..8403	Macrolide resistance	JN899585
NZ_AP023454.1	sul1	100	840/840	100	1..840	23988..24827	Sulphonamide resistance	U12338
NZ_AP023454.1	dfrA12	100	498/498	100	1..498	26531..27028	Trimethoprim resistance	AM040708
NZ_AP023454.1	qacE	100	282/333	84.6847	1..282	24887..25168	Disinfectant resistance	X68232
NZ_CP063748.1	aac(3)-IId	99.88	861/861	100	1..861	244114..244974	Aminoglycoside resistance	EU022314
NZ_CP063748.1	aadA16	99.65	846/846	100	1..846	263630..264475	Aminoglycoside resistance	EU675686
NZ_CP063748.1	aph(6)-Id	99.88	837/837	100	1..837	236083..236919	Aminoglycoside resistance Alternate name; aph(6)-Id	M28829
NZ_CP063748.1	aph(3'')-Ib	100	804/804	100	1..804	235280..236083	Aminoglycoside resistance Alternate name; aph(3'')-Ib	AF321551
NZ_CP063748.1	blaTEM-1B	100	861/861	100	1..861	238282..239142	Beta-lactam resistance Alternate name; RblaTEM-1	AY458016
NZ_CP063748.1	blaNDM-1	100	813/813	100	1..813	252332..253144	Beta-lactam resistance	FN396876
NZ_CP063748.1	blaCTX-M-27	100	587/876	67.0091	1..587	231135..231721	Beta-lactam resistance	AY156923
NZ_CP063748.1	blaCTX-M-38	100	587/876	67.0091	1..587	231135..231721	Beta-lactam resistance	AY822595
NZ_CP063748.1	blaCTX-M-196	100	587/876	67.0091	1..587	231135..231721	Warning: gene is missing from Notes file. Please inform curator.	KY563769
NZ_CP063748.1	blaCTX-M-192	100	587/876	67.0091	1..587	231135..231721	Warning: gene is missing from Notes file. Please inform curator.	KY271098
NZ_CP063748.1	blaCTX-M-134	100	587/876	67.0091	1..587	231135..231721	Beta-lactam resistance	JX896165
NZ_CP063748.1	blaCTX-M-130	100	587/876	67.0091	1..587	231135..231721	Beta-lactam resistance	JX017365
NZ_CP063748.1	blaCTX-M-129	100	587/876	67.0091	1..587	231135..231721	Beta-lactam resistance	JX017364
NZ_CP063748.1	blaCTX-M-125	100	587/876	67.0091	1..587	231135..231721	Beta-lactam resistance	JQ724542
NZ_CP063748.1	blaCTX-M-104	100	587/876	67.0091	1..587	231135..231721	Beta-lactam resistance	HQ833652
NZ_CP063748.1	blaCTX-M-102	100	587/876	67.0091	1..587	231135..231721	Beta-lactam resistance	HQ398215
NZ_CP063748.1	blaCTX-M-84	100	587/876	67.0091	1..587	231135..231721	Beta-lactam resistance	FJ214367
NZ_CP063748.1	blaCTX-M-24	100	587/876	67.0091	1..587	231135..231721	Beta-lactam resistance	EF374096
NZ_CP063748.1	blaCTX-M-17	100	587/876	67.0091	1..587	231135..231721	Beta-lactam resistance	AY033516
NZ_CP063748.1	blaCTX-M-14	100	587/876	67.0091	1..587	231135..231721	Beta-lactam resistance Amino acid sequences of CTX-M-14 and CTX-M-18 are identical	AF252622
NZ_CP063748.1	mph(A)	100	906/906	100	1..906	245930..246835	Macrolide resistance	D16251
NZ_CP063748.1	qnrB6	100	645/645	100	1..645	258278..258922	Quinolone resistance	EF523819
NZ_CP063748.1	ARR-3	100	453/453	100	1..453	265262..265714	Rifampicin resistance	JF806499
NZ_CP063748.1	sul1	100	840/840	100	1..840	262333..263172	Sulphonamide resistance	U12338
NZ_CP063748.1	sul1	100	840/840	100	1..840	256867..257706	Sulphonamide resistance	U12338
NZ_CP063748.1	sul1	100	840/840	100	1..840	251046..251885	Sulphonamide resistance	U12338
NZ_CP063748.1	sul2	100	816/816	100	1..816	234404..235219	Sulphonamide resistance	HQ840942
NZ_CP063748.1	dfrA27	100	474/474	100	1..474	264656..265129	Trimethoprim resistance	FJ459817
NZ_CP063748.1	qacE	100	282/333	84.6847	1..282	263232..263513	Disinfectant resistance	X68232
NZ_CP063748.1	qacE	100	282/333	84.6847	1..282	257766..258047	Disinfectant resistance	X68232
NZ_CP063748.1	qacE	100	257/333	77.1772	26..282	251945..252201	Disinfectant resistance	X68232
NZ_CP028851.1	aac(6')-Ib-cr	100	600/600	100	1..600	201144..201743	Fluoroquinolone and aminoglycoside resistance	DQ303918
NZ_CP028851.1	blaOXA-1	100	831/831	100	1..831	201874..202704	Beta-lactam resistance	HQ170510
NZ_CP028851.1	blaNDM-1	100	813/813	100	1..813	208406..209218	Beta-lactam resistance	FN396876
NZ_CP028851.1	catB3	100	633/633	100	1..633	202842..203474	Phenicol resistance	U13880
NZ_CP028851.1	catB3	100	414/633	65.4028	220..633	209461..209874	Phenicol resistance	U13880
NZ_CP028851.1	aac(6')-Ib-cr	100	600/600	100	1..600	201144..201743	Fluoroquinolone and aminoglycoside resistance	DQ303918
NZ_CP028851.1	ARR-3	100	453/453	100	1..453	203559..204011	Rifampicin resistance	JF806499
NZ_CP028851.1	ARR-3	100	453/453	100	1..453	209959..210411	Rifampicin resistance	JF806499
NZ_CP028851.1	sul1	100	840/840	100	1..840	204575..205414	Sulphonamide resistance	U12338
NZ_CP028851.1	sul1	100	840/840	100	1..840	210975..211814	Sulphonamide resistance	U12338
NZ_CP028851.1	qacE	100	282/333	84.6847	1..282	204234..204515	Disinfectant resistance	X68232
NZ_CP028851.1	qacE	100	282/333	84.6847	1..282	210634..210915	Disinfectant resistance	X68232
NZ_CP064177.1	blaNDM-5	100	813/813	100	1..813	15692..16504	Beta-lactam resistance	JN104597
NZ_CP065350.1	blaNDM-5	100	813/813	100	1..813	43162..43974	Beta-lactam resistance	JN104597
NZ_CP065346.1	blaNDM-5	100	813/813	100	1..813	46835..47647	Beta-lactam resistance	JN104597
NZ_CP065342.1	rmtC	100	846/846	100	1..846	96736..97581	Aminoglycoside resistance	AB194779
NZ_CP065342.1	blaNDM-1	100	813/813	100	1..813	98139..98951	Beta-lactam resistance	FN396876
NZ_CP065342.1	sul1	99.88	840/840	100	1..840	89572..90411	Sulphonamide resistance	X15024
NZ_CP065342.1	sul1	99.88	840/840	100	1..840	89572..90411	Sulphonamide resistance	JF262165
NZ_CP065352.1	rmtC	100	846/846	100	1..846	96735..97580	Aminoglycoside resistance	AB194779
NZ_CP065352.1	blaNDM-1	100	813/813	100	1..813	98138..98950	Beta-lactam resistance	FN396876
NZ_CP065352.1	sul1	99.88	840/840	100	1..840	89571..90410	Sulphonamide resistance	X15024
NZ_CP065352.1	sul1	99.88	840/840	100	1..840	89571..90410	Sulphonamide resistance	JF262165
NZ_CP066856.1	aph(3')-VI	100	780/780	100	1..780	178247..179026	Warning: gene is missing from Notes file. Please inform curator.	KC170992
NZ_CP066856.1	armA	100	774/774	100	1..774	194477..195250	Aminoglycoside resistance	AY220558
NZ_CP066856.1	blaNDM-7	99.88	813/813	100	1..813	175002..175814	Beta-lactam resistance	JX262694
NZ_CP066856.1	blaNDM-1	99.88	813/813	100	1..813	175002..175814	Beta-lactam resistance	FN396876
NZ_CP066856.1	msr(E)	100	1476/1476	100	1..1476	190703..192178	Macrolide, Lincosamide and Streptogramin B resistance	FR751518
NZ_CP066856.1	mph(E)	100	885/885	100	1..885	189763..190647	Macrolide resistance	DQ839391
NZ_CP066856.1	qnrS1	100	657/657	100	1..657	182904..183560	Quinolone resistance	AB187515
NZ_CP066856.1	sul1	100	840/840	100	1..840	168604..169443	Sulphonamide resistance	U12338
NZ_CP066856.1	sul2	100	816/816	100	1..816	197732..198547	Sulphonamide resistance	AY034138
NZ_CP066856.1	dfrA5	100	474/474	100	1..474	169968..170441	Trimethoprim resistance	X12868
NZ_CP066856.1	qacE	100	282/333	84.6847	1..282	169503..169784	Disinfectant resistance	X68232
NZ_CP069173.1	aadA2	100	792/792	100	1..792	17650..18441	Aminoglycoside resistance	JQ364967
NZ_CP069173.1	blaNDM-5	100	813/813	100	1..813	24560..25372	Beta-lactam resistance	JN104597
NZ_CP069173.1	fosA3	100	417/417	100	1..417	13806..14222	Fosfomycin resistance	AB522970
NZ_CP069173.1	mph(A)	100	906/906	100	1..906	33496..34401	Macrolide resistance	D16251
NZ_CP069173.1	sul1	100	840/840	100	1..840	18946..19785	Sulphonamide resistance	U12338
NZ_CP069173.1	dfrA12	100	498/498	100	1..498	16745..17242	Trimethoprim resistance	AM040708
NZ_CP069173.1	qacE	100	282/333	84.6847	1..282	18605..18886	Disinfectant resistance	X68232
NZ_CP070900.1	blaCTX-M-15	100	876/876	100	1..876	67203..68078	Beta-lactam resistance Alternate name; UOE-1	AY044436
NZ_CP070900.1	blaTEM-1C	100	861/861	100	1..861	70900..71760	Beta-lactam resistance Alternate name; RblaTEM-1	FJ560503
NZ_CP070900.1	blaNDM-1	100	813/813	100	1..813	52472..53284	Beta-lactam resistance	FN396876
NZ_CP070900.1	qnrS1	100	657/657	100	1..657	43496..44152	Quinolone resistance	AB187515
NZ_CP070900.1	tet(A)	100	1200/1200	100	1..1200	59462..60661	Tetracycline resistance	AJ517790
NZ_CP058942.1	aadA2	100	792/792	100	1..792	25968..26759	Aminoglycoside resistance	JQ364967
NZ_CP058942.1	rmtB	100	756/756	100	1..756	16230..16985	Aminoglycoside resistance	AB103506
NZ_CP058942.1	blaTEM-1B	100	861/861	100	1..861	15200..16060	Beta-lactam resistance Alternate name; RblaTEM-1	AY458016
NZ_CP058942.1	blaNDM-5	100	813/813	100	1..813	19484..20296	Beta-lactam resistance	JN104597
NZ_CP058942.1	mph(A)	100	903/906	99.6689	4..906	10168..11070	Macrolide resistance	D16251
NZ_CP058942.1	erm(B)	99.86	738/738	100	1..738	8249..8986	Macrolide resistance	JN899585
NZ_CP058942.1	sul1	100	840/840	100	1..840	24625..25464	Sulphonamide resistance	U12338
NZ_CP058942.1	dfrA12	100	498/498	100	1..498	27167..27664	Trimethoprim resistance	AM040708
NZ_CP058942.1	qacE	99.65	282/333	84.3844	1..282	25524..25804	Disinfectant resistance	X68232
NZ_CP072906.1	aac(3)-IIa	99.88	861/861	100	1..861	224478..225338	Aminoglycoside resistance	X51534
NZ_CP072906.1	aac(6')-Ib-cr	100	600/600	100	1..600	257392..257991	Fluoroquinolone and aminoglycoside resistance	DQ303918
NZ_CP072906.1	blaTEM-232	99.77	861/861	100	1..861	225480..226340	Warning: gene is missing from Notes file. Please inform curator.	MH079593
NZ_CP072906.1	blaTEM-143	99.77	861/861	100	1..861	225480..226340	Beta-lactam resistance	DQ075245
NZ_CP072906.1	blaTEM-106	99.77	861/861	100	1..861	225480..226340	Beta-lactam resistance	AY101578
NZ_CP072906.1	blaTEM-15	99.77	861/861	100	1..861	225480..226340	Beta-lactam resistance	AM849805
NZ_CP072906.1	blaTEM-10	99.77	861/861	100	1..861	225480..226340	Beta-lactam resistance Alternate name; MGH-1, blaTEM-23, blaTEM-E3	AF093512
NZ_CP072906.1	blaTEM-1B	99.77	861/861	100	1..861	225480..226340	Beta-lactam resistance Alternate name; RblaTEM-1	AY458016
NZ_CP072906.1	blaOXA-1	100	831/831	100	1..831	256431..257261	Beta-lactam resistance	HQ170510
NZ_CP072906.1	blaNDM-1	100	813/813	100	1..813	236436..237248	Beta-lactam resistance	FN396876
NZ_CP072906.1	catA1	99.85	660/660	100	1..660	265719..266378	Phenicol resistance	V00622
NZ_CP072906.1	catB3	100	633/633	100	1..633	255661..256293	Phenicol resistance	U13880
NZ_CP072906.1	qnrE1	98.76	645/645	100	1..645	215967..216611	Warning: gene is missing from Notes file. Please inform curator.	KY073238
NZ_CP072906.1	aac(6')-Ib-cr	100	600/600	100	1..600	257392..257991	Fluoroquinolone and aminoglycoside resistance	DQ303918
NZ_CP072906.1	ARR-3	100	453/453	100	1..453	255124..255576	Rifampicin resistance	JF806499
NZ_CP072906.1	sul1	100	840/840	100	1..840	253721..254560	Sulphonamide resistance	U12338
NZ_CP072906.1	qacE	100	282/333	84.6847	1..282	254620..254901	Disinfectant resistance	X68232
NZ_CP030299.1	blaSHV-12	100	861/861	100	1..861	9324..10184	Beta-lactam resistance Alternate name; SHV-5-2a	KF976405
NZ_CP030299.1	blaNDM-1	100	813/813	100	1..813	17827..18639	Beta-lactam resistance	FN396876
NZ_CP030305.1	rmtC	100	846/846	100	1..846	20674..21519	Aminoglycoside resistance	AB194779
NZ_CP030305.1	blaNDM-1	100	813/813	100	1..813	22077..22889	Beta-lactam resistance	FN396876
NZ_CP030305.1	sul1	99.88	840/840	100	1..840	13510..14349	Sulphonamide resistance	X15024
NZ_CP030305.1	sul1	99.88	840/840	100	1..840	13510..14349	Sulphonamide resistance	JF262165
NZ_CP075892.1	aac(6')-Ib	100	606/606	100	1..606	8682..9287	Aminoglycoside resistance	M21682
NZ_CP075892.1	blaNDM-1	100	813/813	100	1..813	35155..35967	Beta-lactam resistance	FN396876
NZ_CP075892.1	aac(6')-Ib-cr	99.42	519/519	100	1..519	8682..9200	Fluoroquinolone and aminoglycoside resistance	EF636461
NZ_CP076035.1	blaNDM-5	100	813/813	100	1..813	2173..2985	Beta-lactam resistance	JN104597
NZ_CP054399.1	aac(3)-IId	99.88	861/861	100	1..861	141115..141975	Aminoglycoside resistance	EU022314
NZ_CP054399.1	aac(3)-IId	99.88	861/861	100	1..861	14772..15632	Aminoglycoside resistance	EU022314
NZ_CP054399.1	aadA16	99.65	846/846	100	1..846	9184..10029	Aminoglycoside resistance	EU675686
NZ_CP054399.1	aph(6)-Id	100	837/837	100	1..837	18490..19326	Aminoglycoside resistance Alternate name; aph(6)-Id	M28829
NZ_CP054399.1	aph(3')-Ia	99.88	816/816	100	1..816	16759..17574	Aminoglycoside resistance	V00359
NZ_CP054399.1	aph(3'')-Ib	100	804/804	100	1..804	19326..20129	Aminoglycoside resistance Alternate name; aph(3'')-Ib	AF321551
NZ_CP054399.1	aac(6')-Ib-cr	100	600/600	100	1..600	11365..11964	Fluoroquinolone and aminoglycoside resistance	DQ303918
NZ_CP054399.1	blaNDM-1	100	813/813	100	1..813	4083..4895	Beta-lactam resistance	FN396876
NZ_CP054399.1	mph(A)	100	906/906	100	1..906	143034..143939	Macrolide resistance	D16251
NZ_CP054399.1	catB3	100	414/633	65.4028	220..633	3427..3840	Phenicol resistance	U13880
NZ_CP054399.1	aac(6')-Ib-cr	100	600/600	100	1..600	11365..11964	Fluoroquinolone and aminoglycoside resistance	DQ303918
NZ_CP054399.1	ARR-3	100	453/453	100	1..453	10816..11268	Rifampicin resistance	JF806499
NZ_CP054399.1	ARR-3	100	453/453	100	1..453	2890..3342	Rifampicin resistance	JF806499
NZ_CP054399.1	sul1	100	840/840	100	1..840	7887..8726	Sulphonamide resistance	U12338
NZ_CP054399.1	sul1	100	840/840	100	1..840	1487..2326	Sulphonamide resistance	U12338
NZ_CP054399.1	sul2	100	816/816	100	1..816	20190..21005	Sulphonamide resistance	AY034138
NZ_CP054399.1	dfrA27	100	474/474	100	1..474	10210..10683	Trimethoprim resistance	FJ459817
NZ_CP054399.1	qacE	100	282/333	84.6847	1..282	8786..9067	Disinfectant resistance	X68232
NZ_CP054399.1	qacE	100	282/333	84.6847	1..282	2386..2667	Disinfectant resistance	X68232
NZ_CP054402.1	aac(3)-IId	99.88	861/861	100	1..861	79847..80707	Aminoglycoside resistance	EU022314
NZ_CP054402.1	aac(3)-IId	99.88	861/861	100	1..861	58427..59287	Aminoglycoside resistance	EU022314
NZ_CP054402.1	aadA16	99.65	846/846	100	1..846	74259..75104	Aminoglycoside resistance	EU675686
NZ_CP054402.1	aph(6)-Id	100	837/837	100	1..837	83565..84401	Aminoglycoside resistance Alternate name; aph(6)-Id	M28829
NZ_CP054402.1	aph(3')-Ia	99.88	816/816	100	1..816	81834..82649	Aminoglycoside resistance	V00359
NZ_CP054402.1	aph(3'')-Ib	100	804/804	100	1..804	84401..85204	Aminoglycoside resistance Alternate name; aph(3'')-Ib	AF321551
NZ_CP054402.1	aac(6')-Ib-cr	100	600/600	100	1..600	76440..77039	Fluoroquinolone and aminoglycoside resistance	DQ303918
NZ_CP054402.1	blaNDM-1	100	813/813	100	1..813	69158..69970	Beta-lactam resistance	FN396876
NZ_CP054402.1	mph(A)	100	906/906	100	1..906	60346..61251	Macrolide resistance	D16251
NZ_CP054402.1	catB3	100	414/633	65.4028	220..633	68502..68915	Phenicol resistance	U13880
NZ_CP054402.1	aac(6')-Ib-cr	100	600/600	100	1..600	76440..77039	Fluoroquinolone and aminoglycoside resistance	DQ303918
NZ_CP054402.1	ARR-3	100	453/453	100	1..453	75891..76343	Rifampicin resistance	JF806499
NZ_CP054402.1	ARR-3	100	453/453	100	1..453	67965..68417	Rifampicin resistance	JF806499
NZ_CP054402.1	sul1	100	840/840	100	1..840	72962..73801	Sulphonamide resistance	U12338
NZ_CP054402.1	sul1	100	840/840	100	1..840	66562..67401	Sulphonamide resistance	U12338
NZ_CP054402.1	sul2	100	816/816	100	1..816	85265..86080	Sulphonamide resistance	AY034138
NZ_CP054402.1	dfrA27	100	474/474	100	1..474	75285..75758	Trimethoprim resistance	FJ459817
NZ_CP054402.1	qacE	100	282/333	84.6847	1..282	73861..74142	Disinfectant resistance	X68232
NZ_CP054402.1	qacE	100	282/333	84.6847	1..282	67461..67742	Disinfectant resistance	X68232
NZ_CP054405.1	aac(3)-IId	99.88	861/861	100	1..861	50290..51150	Aminoglycoside resistance	EU022314
NZ_CP054405.1	aac(3)-IId	99.88	861/861	100	1..861	28871..29731	Aminoglycoside resistance	EU022314
NZ_CP054405.1	aadA16	99.65	846/846	100	1..846	44702..45547	Aminoglycoside resistance	EU675686
NZ_CP054405.1	aph(6)-Id	100	837/837	100	1..837	54008..54844	Aminoglycoside resistance Alternate name; aph(6)-Id	M28829
NZ_CP054405.1	aph(3')-Ia	99.88	816/816	100	1..816	52277..53092	Aminoglycoside resistance	V00359
NZ_CP054405.1	aph(3'')-Ib	100	804/804	100	1..804	54844..55647	Aminoglycoside resistance Alternate name; aph(3'')-Ib	AF321551
NZ_CP054405.1	aac(6')-Ib-cr	100	600/600	100	1..600	46883..47482	Fluoroquinolone and aminoglycoside resistance	DQ303918
NZ_CP054405.1	blaNDM-1	100	813/813	100	1..813	39602..40414	Beta-lactam resistance	FN396876
NZ_CP054405.1	mph(A)	100	906/906	100	1..906	30790..31695	Macrolide resistance	D16251
NZ_CP054405.1	catB3	100	414/633	65.4028	220..633	38946..39359	Phenicol resistance	U13880
NZ_CP054405.1	aac(6')-Ib-cr	100	600/600	100	1..600	46883..47482	Fluoroquinolone and aminoglycoside resistance	DQ303918
NZ_CP054405.1	ARR-3	100	453/453	100	1..453	46334..46786	Rifampicin resistance	JF806499
NZ_CP054405.1	ARR-3	100	453/453	100	1..453	38409..38861	Rifampicin resistance	JF806499
NZ_CP054405.1	sul1	100	840/840	100	1..840	43406..44245	Sulphonamide resistance	U12338
NZ_CP054405.1	sul1	100	840/840	100	1..840	37006..37845	Sulphonamide resistance	U12338
NZ_CP054405.1	sul2	100	816/816	100	1..816	55708..56523	Sulphonamide resistance	AY034138
NZ_CP054405.1	dfrA27	100	474/474	100	1..474	45728..46201	Trimethoprim resistance	FJ459817
NZ_CP054405.1	qacE	100	282/333	84.6847	1..282	44305..44586	Disinfectant resistance	X68232
NZ_CP054405.1	qacE	100	282/333	84.6847	1..282	37905..38186	Disinfectant resistance	X68232
NZ_CP077784.1	aph(3')-Ia	99.88	816/816	100	1..816	198440..199255	Aminoglycoside resistance	V00359
NZ_CP077784.1	aph(3')-VI	100	780/780	100	1..780	217406..218185	Warning: gene is missing from Notes file. Please inform curator.	KC170992
NZ_CP077784.1	armA	100	774/774	100	1..774	233636..234409	Aminoglycoside resistance	AY220558
NZ_CP077784.1	blaNDM-1	100	813/813	100	1..813	214161..214973	Beta-lactam resistance	FN396876
NZ_CP077784.1	msr(E)	100	1476/1476	100	1..1476	229862..231337	Macrolide, Lincosamide and Streptogramin B resistance	FR751518
NZ_CP077784.1	mph(A)	100	903/906	99.6689	4..906	200211..201113	Macrolide resistance	D16251
NZ_CP077784.1	mph(E)	100	885/885	100	1..885	228922..229806	Macrolide resistance	DQ839391
NZ_CP077784.1	qnrS1	100	657/657	100	1..657	222063..222719	Quinolone resistance	AB187515
NZ_CP077784.1	sul1	100	840/840	100	1..840	207763..208602	Sulphonamide resistance	U12338
NZ_CP077784.1	sul2	100	816/816	100	1..816	236891..237706	Sulphonamide resistance	AY034138
NZ_CP077784.1	dfrA5	100	474/474	100	1..474	209127..209600	Trimethoprim resistance	X12868
NZ_CP077784.1	qacE	100	282/333	84.6847	1..282	208662..208943	Disinfectant resistance	X68232
NZ_CP078034.1	aph(6)-Id	100	831/831	100	1..831	48771..49601	Aminoglycoside resistance Alternate name; aph(6)-Id	CP000971
NZ_CP078034.1	aph(3'')-Ib	99.88	804/804	100	1..804	47962..48765	Aminoglycoside resistance Alternate name; aph(3'')-Ib	AF321551
NZ_CP078034.1	aadA2	100	792/792	100	1..792	208825..209616	Aminoglycoside resistance	JQ364967
NZ_CP078034.1	aadA1	100	789/789	100	1..789	22066..22854	Aminoglycoside resistance	JQ480156
NZ_CP078034.1	armA	100	774/774	100	1..774	203363..204136	Aminoglycoside resistance	AY220558
NZ_CP078034.1	aac(6')-Ib	99.83	606/606	100	1..606	21391..21996	Aminoglycoside resistance	M21682
NZ_CP078034.1	aac(6')-Ib-cr	100	600/600	100	1..600	62568..63167	Fluoroquinolone and aminoglycoside resistance	DQ303918
NZ_CP078034.1	blaCTX-M-15	100	876/876	100	1..876	17694..18569	Beta-lactam resistance Alternate name; UOE-1	AY044436
NZ_CP078034.1	blaTEM-1A	100	861/861	100	1..861	24438..25298	Beta-lactam resistance Alternate name; RblaTEM-1	HM749966
NZ_CP078034.1	blaOXA-1	100	831/831	100	1..831	61607..62437	Beta-lactam resistance	HQ170510
NZ_CP078034.1	blaOXA-9	100	825/825	100	1..825	22914..23738	Beta-lactam resistance	KQ089875
NZ_CP078034.1	blaNDM-1	100	813/813	100	1..813	193288..194100	Beta-lactam resistance	FN396876
NZ_CP078034.1	msr(E)	100	1476/1476	100	1..1476	199589..201064	Macrolide, Lincosamide and Streptogramin B resistance	FR751518
NZ_CP078034.1	mph(E)	99.89	885/885	100	1..885	198649..199533	Macrolide resistance	DQ839391
NZ_CP078034.1	catB3	100	442/633	69.8262	1..442	61028..61469	Phenicol resistance	AJ009818
NZ_CP078034.1	catB3	100	442/633	69.8262	1..442	61028..61469	Phenicol resistance	U13880
NZ_CP078034.1	qnrB1	100	645/645	100	1..645	68439..69083	Quinolone resistance	DQ351241
NZ_CP078034.1	aac(6')-Ib-cr	100	600/600	100	1..600	62568..63167	Fluoroquinolone and aminoglycoside resistance	DQ303918
NZ_CP078034.1	aac(6')-Ib-cr	99.42	519/519	100	1..519	21478..21996	Fluoroquinolone and aminoglycoside resistance	EF636461
NZ_CP078034.1	sul1	100	840/840	100	1..840	207481..208320	Sulphonamide resistance	U12338
NZ_CP078034.1	sul2	100	816/816	100	1..816	47086..47901	Sulphonamide resistance	AY034138
NZ_CP078034.1	dfrA12	100	498/498	100	1..498	210024..210521	Trimethoprim resistance	AM040708
NZ_CP078034.1	dfrA14	100	474/474	100	1..474	58083..58556	Trimethoprim resistance	KF921535
NZ_CP078034.1	qacE	100	282/333	84.6847	1..282	208380..208661	Disinfectant resistance	X68232
NZ_CP078125.1	blaNDM-1	100	813/813	100	1..813	12353..13165	Beta-lactam resistance	FN396876
NZ_CP078125.1	qnrS1	100	657/657	100	1..657	3382..4038	Quinolone resistance	AB187515
NZ_CP078125.1	dfrA14	100	474/474	100	1..474	77636..78109	Trimethoprim resistance	KF921535
NZ_CP080366.1	rmtB	100	756/756	100	1..756	19535..20290	Aminoglycoside resistance	AB103506
NZ_CP080366.1	blaTEM-1B	100	861/861	100	1..861	18505..19365	Beta-lactam resistance Alternate name; RblaTEM-1	AY458016
NZ_CP080366.1	blaNDM-4	100	813/813	100	1..813	14486..15298	Beta-lactam resistance	JQ348841
NZ_CP080448.1	blaNDM-5	100	813/813	100	1..813	40409..41221	Beta-lactam resistance	JN104597
NZ_CP084105.1	blaSHV-12	100	861/861	100	1..861	19931..20791	Beta-lactam resistance Alternate name; SHV-5-2a	KF976405
NZ_CP084105.1	blaNDM-1	100	813/813	100	1..813	11476..12288	Beta-lactam resistance	FN396876
NZ_CP084746.1	blaNDM-5	100	813/813	100	1..813	10555..11367	Beta-lactam resistance	JN104597
NZ_CP084746.1	sul1	100	840/840	100	1..840	15680..16519	Sulphonamide resistance	U12338
NZ_CP084746.1	qacE	100	282/333	84.6847	1..282	16579..16860	Disinfectant resistance	X68232
NZ_AP025164.1	aadA16	99.65	846/846	100	1..846	379910..380755	Aminoglycoside resistance	EU675686
NZ_AP025164.1	aadA2	100	792/792	100	1..792	162793..163584	Aminoglycoside resistance	JQ364967
NZ_AP025164.1	armA	100	774/774	100	1..774	168273..169046	Aminoglycoside resistance	AY220558
NZ_AP025164.1	aac(6')-Ib3	100	555/555	100	1..555	382091..382645	Warning: gene is missing from Notes file. Please inform curator.	X60321
NZ_AP025164.1	blaSFO-1	100	888/888	100	1..888	153724..154611	Beta-lactam resistance	AB003148
NZ_AP025164.1	blaNDM-1	100	813/813	100	1..813	341599..342411	Beta-lactam resistance	FN396876
NZ_AP025164.1	fosA3	100	417/417	100	1..417	354846..355262	Fosfomycin resistance	AB522970
NZ_AP025164.1	msr(E)	100	1476/1476	100	1..1476	171345..172820	Macrolide, Lincosamide and Streptogramin B resistance	FR751518
NZ_AP025164.1	mph(A)	100	906/906	100	1..906	356474..357379	Macrolide resistance	D16251
NZ_AP025164.1	mph(E)	100	885/885	100	1..885	172876..173760	Macrolide resistance	DQ839391
NZ_AP025164.1	qnrS1	100	657/657	100	1..657	2463..3119	Quinolone resistance	AB187515
NZ_AP025164.1	aac(6')-Ib-cr	99.67	600/600	100	1..600	382091..382690	Fluoroquinolone and aminoglycoside resistance	DQ303918
NZ_AP025164.1	ARR-3	100	453/453	100	1..453	381542..381994	Rifampicin resistance	JF806499
NZ_AP025164.1	sul1	100	840/840	100	1..840	378613..379452	Sulphonamide resistance	U12338
NZ_AP025164.1	sul1	100	840/840	100	1..840	164089..164928	Sulphonamide resistance	U12338
NZ_AP025164.1	dfrA12	100	498/498	100	1..498	161888..162385	Trimethoprim resistance	AM040708
NZ_AP025164.1	dfrA27	100	474/474	100	1..474	380936..381409	Trimethoprim resistance	FJ459817
NZ_AP025164.1	formA	99.64	1110/1110	100	1..1110	319024..320133	Disinfectant resistance	X73835
NZ_AP025164.1	qacE	100	282/333	84.6847	1..282	379512..379793	Disinfectant resistance	X68232
NZ_AP025164.1	qacE	100	282/333	84.6847	1..282	163748..164029	Disinfectant resistance	X68232
NZ_CP084987.1	aac(3)-IId	99.88	861/861	100	1..861	187603..188463	Aminoglycoside resistance	EU022314
NZ_CP084987.1	aadA16	99.65	846/846	100	1..846	173568..174413	Aminoglycoside resistance	EU675686
NZ_CP084987.1	aph(6)-Id	99.88	837/837	100	1..837	195658..196494	Aminoglycoside resistance Alternate name; aph(6)-Id	M28829
NZ_CP084987.1	aph(3'')-Ib	100	804/804	100	1..804	196494..197297	Aminoglycoside resistance Alternate name; aph(3'')-Ib	AF321551
NZ_CP084987.1	blaTEM-1B	100	861/861	100	1..861	193435..194295	Beta-lactam resistance Alternate name; RblaTEM-1	AY458016
NZ_CP084987.1	blaNDM-1	100	813/813	100	1..813	179433..180245	Beta-lactam resistance	FN396876
NZ_CP084987.1	blaCTX-M-27	100	587/876	67.0091	1..587	200856..201442	Beta-lactam resistance	AY156923
NZ_CP084987.1	blaCTX-M-38	100	587/876	67.0091	1..587	200856..201442	Beta-lactam resistance	AY822595
NZ_CP084987.1	blaCTX-M-196	100	587/876	67.0091	1..587	200856..201442	Warning: gene is missing from Notes file. Please inform curator.	KY563769
NZ_CP084987.1	blaCTX-M-192	100	587/876	67.0091	1..587	200856..201442	Warning: gene is missing from Notes file. Please inform curator.	KY271098
NZ_CP084987.1	blaCTX-M-134	100	587/876	67.0091	1..587	200856..201442	Beta-lactam resistance	JX896165
NZ_CP084987.1	blaCTX-M-130	100	587/876	67.0091	1..587	200856..201442	Beta-lactam resistance	JX017365
NZ_CP084987.1	blaCTX-M-129	100	587/876	67.0091	1..587	200856..201442	Beta-lactam resistance	JX017364
NZ_CP084987.1	blaCTX-M-125	100	587/876	67.0091	1..587	200856..201442	Beta-lactam resistance	JQ724542
NZ_CP084987.1	blaCTX-M-104	100	587/876	67.0091	1..587	200856..201442	Beta-lactam resistance	HQ833652
NZ_CP084987.1	blaCTX-M-102	100	587/876	67.0091	1..587	200856..201442	Beta-lactam resistance	HQ398215
NZ_CP084987.1	blaCTX-M-84	100	587/876	67.0091	1..587	200856..201442	Beta-lactam resistance	FJ214367
NZ_CP084987.1	blaCTX-M-24	100	587/876	67.0091	1..587	200856..201442	Beta-lactam resistance	EF374096
NZ_CP084987.1	blaCTX-M-17	100	587/876	67.0091	1..587	200856..201442	Beta-lactam resistance	AY033516
NZ_CP084987.1	blaCTX-M-14	100	587/876	67.0091	1..587	200856..201442	Beta-lactam resistance Amino acid sequences of CTX-M-14 and CTX-M-18 are identical	AF252622
NZ_CP084987.1	mph(A)	100	906/906	100	1..906	185742..186647	Macrolide resistance	D16251
NZ_CP084987.1	ARR-3	100	453/453	100	1..453	172329..172781	Rifampicin resistance	JF806499
NZ_CP084987.1	sul1	100	840/840	100	1..840	174871..175710	Sulphonamide resistance	U12338
NZ_CP084987.1	sul1	100	840/840	100	1..840	180692..181531	Sulphonamide resistance	U12338
NZ_CP084987.1	sul2	100	816/816	100	1..816	197358..198173	Sulphonamide resistance	HQ840942
NZ_CP084987.1	dfrA27	100	474/474	100	1..474	172914..173387	Trimethoprim resistance	FJ459817
NZ_CP084987.1	qacE	100	282/333	84.6847	1..282	174530..174811	Disinfectant resistance	X68232
NZ_CP084987.1	qacE	100	257/333	77.1772	26..282	180376..180632	Disinfectant resistance	X68232
NZ_CP086666.1	aac(3)-IIa	100	861/861	100	1..861	143633..144493	Aminoglycoside resistance	CP023555
NZ_CP086666.1	aadA2	100	792/792	100	1..792	129592..130383	Aminoglycoside resistance	JQ364967
NZ_CP086666.1	aadA1	99.75	792/792	100	1..792	115237..116028	Aminoglycoside resistance	JX185132
NZ_CP086666.1	aadA1	99.75	792/792	100	1..792	115237..116028	Aminoglycoside resistance	JQ414041
NZ_CP086666.1	armA	100	774/774	100	1..774	120717..121490	Aminoglycoside resistance	AY220558
NZ_CP086666.1	aac(6')-Ib-cr	100	600/600	100	1..600	140630..141229	Fluoroquinolone and aminoglycoside resistance	DQ303918
NZ_CP086666.1	blaOXA-1	100	831/831	100	1..831	141360..142190	Beta-lactam resistance	HQ170510
NZ_CP086666.1	blaNDM-1	100	813/813	100	1..813	138752..139564	Beta-lactam resistance	FN396876
NZ_CP086666.1	blaOXA-10	100	801/801	100	1..801	114420..115220	Beta-lactam resistance Alternate name; PSE-2	J03427
NZ_CP086666.1	msr(E)	100	1476/1476	100	1..1476	123789..125264	Macrolide, Lincosamide and Streptogramin B resistance	FR751518
NZ_CP086666.1	mph(E)	99.89	885/885	100	1..885	125320..126204	Macrolide resistance	DQ839391
NZ_CP086666.1	cmlA1	99.6	1260/1260	100	1..1260	112896..114155	Phenicol resistance	M64556
NZ_CP086666.1	catB3	100	442/633	69.8262	1..442	142328..142769	Phenicol resistance	AJ009818
NZ_CP086666.1	catB3	100	442/633	69.8262	1..442	142328..142769	Phenicol resistance	U13880
NZ_CP086666.1	aac(6')-Ib-cr	100	600/600	100	1..600	140630..141229	Fluoroquinolone and aminoglycoside resistance	DQ303918
NZ_CP086666.1	ARR-3	100	453/453	100	1..453	112123..112575	Rifampicin resistance	JF806499
NZ_CP086666.1	sul1	100	840/840	100	1..840	116533..117372	Sulphonamide resistance	U12338
NZ_CP086666.1	sul1	100	840/840	100	1..840	130888..131727	Sulphonamide resistance	U12338
NZ_CP086666.1	dfrA12	100	498/498	100	1..498	128687..129184	Trimethoprim resistance	AM040708
NZ_CP086666.1	qacE	100	282/333	84.6847	1..282	116192..116473	Disinfectant resistance	X68232
NZ_CP086666.1	qacE	100	282/333	84.6847	1..282	130547..130828	Disinfectant resistance	X68232
NZ_CP087671.1	aac(3)-IId	99.88	861/861	100	1..861	38209..39069	Aminoglycoside resistance	EU022314
NZ_CP087671.1	aadA16	99.65	846/846	100	1..846	22392..23237	Aminoglycoside resistance	EU675686
NZ_CP087671.1	aph(6)-Id	100	837/837	100	1..837	49753..50589	Aminoglycoside resistance Alternate name; aph(6)-Id	M28829
NZ_CP087671.1	aph(3'')-Ib	100	804/804	100	1..804	50589..51392	Aminoglycoside resistance Alternate name; aph(3'')-Ib	AF321551
NZ_CP087671.1	aac(6')-Ib-cr	100	600/600	100	1..600	20457..21056	Fluoroquinolone and aminoglycoside resistance	DQ303918
NZ_CP087671.1	blaNDM-1	100	813/813	100	1..813	27526..28338	Beta-lactam resistance	FN396876
NZ_CP087671.1	mph(A)	100	906/906	100	1..906	36245..37150	Macrolide resistance	D16251
NZ_CP087671.1	floR	98.19	1214/1215	99.9177	1..1214	44568..45781	Phenicol resistance	AF118107
NZ_CP087671.1	catB3	100	414/633	65.4028	220..633	28581..28994	Phenicol resistance	U13880
NZ_CP087671.1	aac(6')-Ib-cr	100	600/600	100	1..600	20457..21056	Fluoroquinolone and aminoglycoside resistance	DQ303918
NZ_CP087671.1	ARR-3	100	453/453	100	1..453	21153..21605	Rifampicin resistance	JF806499
NZ_CP087671.1	ARR-3	100	453/453	100	1..453	29079..29531	Rifampicin resistance	JF806499
NZ_CP087671.1	sul1	100	840/840	100	1..840	23695..24534	Sulphonamide resistance	U12338
NZ_CP087671.1	sul1	100	840/840	100	1..840	30095..30934	Sulphonamide resistance	U12338
NZ_CP087671.1	sul2	100	816/816	100	1..816	51453..52268	Sulphonamide resistance	AY034138
NZ_CP087671.1	tet(A)	100	1275/1275	100	1..1275	46382..47656	Tetracycline resistance	AF534183
NZ_CP087671.1	dfrA27	100	474/474	100	1..474	21738..22211	Trimethoprim resistance	FJ459817
NZ_CP087671.1	qacE	100	282/333	84.6847	1..282	23354..23635	Disinfectant resistance	X68232
NZ_CP087671.1	qacE	100	282/333	84.6847	1..282	29754..30035	Disinfectant resistance	X68232
NZ_OV049815.1	aadA2	100	792/792	100	1..792	17904..18695	Aminoglycoside resistance	JQ364967
NZ_OV049815.1	rmtB	100	756/756	100	1..756	29633..30388	Aminoglycoside resistance	AB103506
NZ_OV049815.1	blaTEM-1B	100	861/861	100	1..861	30558..31418	Beta-lactam resistance Alternate name; RblaTEM-1	AY458016
NZ_OV049815.1	blaNDM-5	100	813/813	100	1..813	26322..27134	Beta-lactam resistance	JN104597
NZ_OV049815.1	sul1	100	840/840	100	1..840	21170..22009	Sulphonamide resistance	U12338
NZ_OV049815.1	dfrA12	100	498/498	100	1..498	15031..15528	Trimethoprim resistance	AM040708
NZ_OV049815.1	qacE	100	282/333	84.6847	1..282	20829..21110	Disinfectant resistance	X68232
NZ_CP082992.1	aph(3')-VI	100	780/780	100	1..780	29273..30052	Warning: gene is missing from Notes file. Please inform curator.	KC170992
NZ_CP082992.1	aac(6')-Ib-cr	100	600/600	100	1..600	45823..46422	Fluoroquinolone and aminoglycoside resistance	DQ303918
NZ_CP082992.1	blaCTX-M-15	100	876/876	100	1..876	39228..40103	Beta-lactam resistance Alternate name; UOE-1	AY044436
NZ_CP082992.1	blaOXA-1	100	831/831	100	1..831	44862..45692	Beta-lactam resistance	HQ170510
NZ_CP082992.1	blaNDM-1	100	813/813	100	1..813	26028..26840	Beta-lactam resistance	FN396876
NZ_CP082992.1	catB3	100	633/633	100	1..633	44092..44724	Phenicol resistance	U13880
NZ_CP082992.1	qnrS1	100	657/657	100	1..657	33930..34586	Quinolone resistance	AB187515
NZ_CP082992.1	aac(6')-Ib-cr	100	600/600	100	1..600	45823..46422	Fluoroquinolone and aminoglycoside resistance	DQ303918
NZ_CP082992.1	ARR-3	100	453/453	100	1..453	43555..44007	Rifampicin resistance	JF806499
NZ_CP082992.1	sul1	100	840/840	100	1..840	42152..42991	Sulphonamide resistance	U12338
NZ_CP082992.1	qacE	100	282/333	84.6847	1..282	43051..43332	Disinfectant resistance	X68232
NZ_CP082976.1	aph(3')-VI	100	780/780	100	1..780	213079..213858	Warning: gene is missing from Notes file. Please inform curator.	KC170992
NZ_CP082976.1	aac(6')-Ib-cr	100	600/600	100	1..600	199524..200123	Fluoroquinolone and aminoglycoside resistance	DQ303918
NZ_CP082976.1	blaCTX-M-15	100	876/876	100	1..876	203029..203904	Beta-lactam resistance Alternate name; UOE-1	AY044436
NZ_CP082976.1	blaOXA-1	100	831/831	100	1..831	200254..201084	Beta-lactam resistance	HQ170510
NZ_CP082976.1	blaNDM-1	100	813/813	100	1..813	217491..218303	Beta-lactam resistance	FN396876
NZ_CP082976.1	catA1	99.85	660/660	100	1..660	226471..227130	Phenicol resistance	V00622
NZ_CP082976.1	catB3	100	442/633	69.8262	1..442	201222..201663	Phenicol resistance	AJ009818
NZ_CP082976.1	catB3	100	442/633	69.8262	1..442	201222..201663	Phenicol resistance	U13880
NZ_CP082976.1	qnrS1	100	657/657	100	1..657	208545..209201	Quinolone resistance	AB187515
NZ_CP082976.1	aac(6')-Ib-cr	100	600/600	100	1..600	199524..200123	Fluoroquinolone and aminoglycoside resistance	DQ303918
NZ_CP082976.1	tet(A)	100	1200/1200	100	1..1200	194870..196069	Tetracycline resistance	AJ517790
NZ_CP082986.1	aph(3')-VI	100	780/780	100	1..780	213079..213858	Warning: gene is missing from Notes file. Please inform curator.	KC170992
NZ_CP082986.1	aac(6')-Ib-cr	100	600/600	100	1..600	199524..200123	Fluoroquinolone and aminoglycoside resistance	DQ303918
NZ_CP082986.1	blaCTX-M-15	100	876/876	100	1..876	203029..203904	Beta-lactam resistance Alternate name; UOE-1	AY044436
NZ_CP082986.1	blaOXA-1	100	831/831	100	1..831	200254..201084	Beta-lactam resistance	HQ170510
NZ_CP082986.1	blaNDM-1	100	813/813	100	1..813	217491..218303	Beta-lactam resistance	FN396876
NZ_CP082986.1	catA1	99.85	660/660	100	1..660	226471..227130	Phenicol resistance	V00622
NZ_CP082986.1	catB3	100	442/633	69.8262	1..442	201222..201663	Phenicol resistance	AJ009818
NZ_CP082986.1	catB3	100	442/633	69.8262	1..442	201222..201663	Phenicol resistance	U13880
NZ_CP082986.1	qnrS1	100	657/657	100	1..657	208545..209201	Quinolone resistance	AB187515
NZ_CP082986.1	aac(6')-Ib-cr	100	600/600	100	1..600	199524..200123	Fluoroquinolone and aminoglycoside resistance	DQ303918
NZ_CP082986.1	tet(A)	100	1200/1200	100	1..1200	194870..196069	Tetracycline resistance	AJ517790
NZ_CP083034.1	rmtF	100	780/780	100	1..780	61560..62339	Aminoglycoside resistance	JQ808129
NZ_CP083034.1	aac(6')-Ib-Hangzhou	99.61	519/519	100	1..519	62750..63268	Warning: gene is missing from Notes file. Please inform curator.	FJ503047
NZ_CP083034.1	blaNDM-1	99.88	813/813	100	1..813	75337..76149	Beta-lactam resistance	FN396876
NZ_CP083034.1	aac(6')-Ib-cr	99.23	519/519	100	1..519	62750..63268	Fluoroquinolone and aminoglycoside resistance	EF636461
NZ_CP083034.1	ARR-2	100	453/453	100	1..453	65359..65811	Rifampicin resistance	HQ141279
NZ_CP089991.1	blaNDM-5	100	813/813	100	1..813	25492..26304	Beta-lactam resistance	JN104597
NZ_CP089987.1	blaNDM-5	100	813/813	100	1..813	40410..41222	Beta-lactam resistance	JN104597
NZ_CP090205.1	rmtC	100	846/846	100	1..846	103582..104427	Aminoglycoside resistance	AB194779
NZ_CP090205.1	aadA16	99.65	846/846	100	1..846	108738..109583	Aminoglycoside resistance	EU675686
NZ_CP090205.1	blaCMY-6	100	1146/1146	100	1..1146	12330..13475	Beta-lactam resistance	AJ011293
NZ_CP090205.1	blaNDM-1	100	813/813	100	1..813	101565..102377	Beta-lactam resistance	FN396876
NZ_CP090205.1	ARR-3	100	453/453	100	1..453	110370..110822	Rifampicin resistance	JF806499
NZ_CP090205.1	sul1	100	840/840	100	1..840	107441..108280	Sulphonamide resistance	U12338
NZ_CP090205.1	dfrA27	100	474/474	100	1..474	109764..110237	Trimethoprim resistance	FJ459817
NZ_CP090205.1	qacE	100	282/333	84.6847	1..282	108340..108621	Disinfectant resistance	X68232
NZ_CP090129.1	blaSHV-12	99.88	861/861	100	1..861	21426..22286	Beta-lactam resistance Alternate name; SHV-5-2a	KF976405
NZ_CP090129.1	blaNDM-1	100	813/813	100	1..813	12971..13783	Beta-lactam resistance	FN396876
NZ_CP090430.1	blaNDM-1	100	813/813	100	1..813	35964..36776	Beta-lactam resistance	FN396876
NZ_CP090430.1	blaSHV-12	100	750/861	87.108	112..861	40655..41404	Beta-lactam resistance Alternate name; SHV-5-2a	KF976405
NZ_CP090430.1	blaSHV-160	100	750/861	87.108	112..861	40655..41404	Beta-lactam resistance	JX121127
NZ_CP091602.1	aadA2	100	792/792	100	1..792	160100..160891	Aminoglycoside resistance	JQ364967
NZ_CP091602.1	aph(3')-VI	100	780/780	100	1..780	143836..144615	Warning: gene is missing from Notes file. Please inform curator.	KC170992
NZ_CP091602.1	armA	100	774/774	100	1..774	154637..155410	Aminoglycoside resistance	AY220558
NZ_CP091602.1	aac(6')-Ib	100	606/606	100	1..606	292220..292825	Aminoglycoside resistance	M21682
NZ_CP091602.1	aac(6')-Ib-cr	100	600/600	100	1..600	10709..11308	Fluoroquinolone and aminoglycoside resistance	DQ303918
NZ_CP091602.1	blaCTX-M-15	100	876/876	100	1..876	288523..289398	Beta-lactam resistance Alternate name; UOE-1	AY044436
NZ_CP091602.1	blaTEM-1A	100	861/861	100	1..861	293498..294358	Beta-lactam resistance Alternate name; RblaTEM-1	HM749966
NZ_CP091602.1	blaOXA-1	100	831/831	100	1..831	9748..10578	Beta-lactam resistance	HQ170510
NZ_CP091602.1	blaNDM-1	100	813/813	100	1..813	140591..141403	Beta-lactam resistance	FN396876
NZ_CP091602.1	msr(E)	100	1476/1476	100	1..1476	150863..152338	Macrolide, Lincosamide and Streptogramin B resistance	FR751518
NZ_CP091602.1	mph(E)	99.89	885/885	100	1..885	149923..150807	Macrolide resistance	DQ839391
NZ_CP091602.1	catB3	100	442/633	69.8262	1..442	9169..9610	Phenicol resistance	AJ009818
NZ_CP091602.1	catB3	100	442/633	69.8262	1..442	9169..9610	Phenicol resistance	U13880
NZ_CP091602.1	qnrB1	100	645/645	100	1..645	16579..17223	Quinolone resistance	DQ351241
NZ_CP091602.1	aac(6')-Ib-cr	100	600/600	100	1..600	10709..11308	Fluoroquinolone and aminoglycoside resistance	DQ303918
NZ_CP091602.1	aac(6')-Ib-cr	99.42	519/519	100	1..519	292307..292825	Fluoroquinolone and aminoglycoside resistance	EF636461
NZ_CP091602.1	sul1	100	840/840	100	1..840	158756..159595	Sulphonamide resistance	U12338
NZ_CP091602.1	tet(D)	100	1185/1185	100	1..1185	295643..296827	Tetracycline resistance	AF467077
NZ_CP091602.1	dfrA12	100	498/498	100	1..498	161299..161796	Trimethoprim resistance	AM040708
NZ_CP091602.1	dfrA14	100	474/474	100	1..474	6224..6697	Trimethoprim resistance	KF921535
NZ_CP091602.1	qacE	100	282/333	84.6847	1..282	159655..159936	Disinfectant resistance	X68232
NZ_CP091847.1	aadA5	100	789/789	100	1..789	113618..114406	Aminoglycoside resistance	AF137361
NZ_CP091847.1	armA	100	774/774	100	1..774	108152..108925	Aminoglycoside resistance	AY220558
NZ_CP091847.1	blaDHA-1	100	1140/1140	100	1..1140	298844..299983	Beta-lactam resistance AmpC-type	Y16410
NZ_CP091847.1	blaSHV-12	99.88	861/861	100	1..861	286495..287355	Beta-lactam resistance Alternate name; SHV-5-2a	KF976405
NZ_CP091847.1	blaNDM-1	100	813/813	100	1..813	209155..209967	Beta-lactam resistance	FN396876
NZ_CP091847.1	fosA3	100	417/417	100	1..417	281409..281825	Fosfomycin resistance	AB522970
NZ_CP091847.1	msr(E)	100	1476/1476	100	1..1476	104378..105853	Macrolide, Lincosamide and Streptogramin B resistance	FR751518
NZ_CP091847.1	mph(A)	100	906/906	100	1..906	314759..315664	Macrolide resistance	D16251
NZ_CP091847.1	mph(E)	100	885/885	100	1..885	103438..104322	Macrolide resistance	DQ839391
NZ_CP091847.1	qnrB52	100	645/645	100	1..645	306146..306790	Quinolone resistance	EF488762
NZ_CP091847.1	qnrB4	100	645/645	100	1..645	294076..294720	Quinolone resistance	DQ303921
NZ_CP091847.1	sul1	100	840/840	100	1..840	112270..113109	Sulphonamide resistance	U12338
NZ_CP091847.1	sul1	100	840/840	100	1..840	301560..302399	Sulphonamide resistance	U12338
NZ_CP091847.1	sul1	100	840/840	100	1..840	307281..308120	Sulphonamide resistance	U12338
NZ_CP091847.1	dfrA1	99.79	474/474	100	1..474	114923..115396	Trimethoprim resistance	AF203818
NZ_CP091847.1	dfrA1	99.79	474/474	100	1..474	114923..115396	Trimethoprim resistance	AJ238350
NZ_CP091847.1	dfrA1	99.79	474/474	100	1..474	114923..115396	Trimethoprim resistance	X00926
NZ_CP091847.1	qacE	100	282/333	84.6847	1..282	113169..113450	Disinfectant resistance	X68232
NZ_CP091847.1	qacE	100	211/333	63.3634	72..282	301290..301500	Disinfectant resistance	X68232
NZ_CP091980.1	blaSHV-12	100	861/861	100	1..861	4731..5591	Beta-lactam resistance Alternate name; SHV-5-2a	KF976405
NZ_CP091980.1	blaNDM-1	100	813/813	100	1..813	50787..51599	Beta-lactam resistance	FN396876
NZ_CP091986.1	aadA5	100	789/789	100	1..789	14259..15047	Aminoglycoside resistance	AF137361
NZ_CP091986.1	armA	100	774/774	100	1..774	8793..9566	Aminoglycoside resistance	AY220558
NZ_CP091986.1	blaDHA-1	100	1140/1140	100	1..1140	199291..200430	Beta-lactam resistance AmpC-type	Y16410
NZ_CP091986.1	blaSHV-12	99.88	861/861	100	1..861	186942..187802	Beta-lactam resistance Alternate name; SHV-5-2a	KF976405
NZ_CP091986.1	blaNDM-1	100	813/813	100	1..813	109603..110415	Beta-lactam resistance	FN396876
NZ_CP091986.1	fosA3	100	417/417	100	1..417	181856..182272	Fosfomycin resistance	AB522970
NZ_CP091986.1	msr(E)	100	1476/1476	100	1..1476	5019..6494	Macrolide, Lincosamide and Streptogramin B resistance	FR751518
NZ_CP091986.1	mph(A)	100	906/906	100	1..906	215205..216110	Macrolide resistance	D16251
NZ_CP091986.1	mph(E)	100	885/885	100	1..885	4079..4963	Macrolide resistance	DQ839391
NZ_CP091986.1	qnrB52	100	645/645	100	1..645	206593..207237	Quinolone resistance	EF488762
NZ_CP091986.1	qnrB4	100	645/645	100	1..645	194523..195167	Quinolone resistance	DQ303921
NZ_CP091986.1	sul1	100	840/840	100	1..840	202007..202846	Sulphonamide resistance	U12338
NZ_CP091986.1	sul1	100	840/840	100	1..840	207728..208567	Sulphonamide resistance	U12338
NZ_CP091986.1	sul1	100	840/840	100	1..840	12911..13750	Sulphonamide resistance	U12338
NZ_CP091986.1	dfrA1	99.79	474/474	100	1..474	15564..16037	Trimethoprim resistance	AF203818
NZ_CP091986.1	dfrA1	99.79	474/474	100	1..474	15564..16037	Trimethoprim resistance	AJ238350
NZ_CP091986.1	dfrA1	99.79	474/474	100	1..474	15564..16037	Trimethoprim resistance	X00926
NZ_CP091986.1	qacE	100	282/333	84.6847	1..282	13810..14091	Disinfectant resistance	X68232
NZ_CP091986.1	qacE	100	211/333	63.3634	72..282	201737..201947	Disinfectant resistance	X68232
NZ_CP070893.1	aph(3')-VI	100	780/780	100	1..780	12329..13108	Warning: gene is missing from Notes file. Please inform curator.	KC170992
NZ_CP070893.1	aac(6')-Ib-cr	100	600/600	100	1..600	39720..40319	Fluoroquinolone and aminoglycoside resistance	DQ303918
NZ_CP070893.1	blaCTX-M-15	100	876/876	100	1..876	2279..3154	Beta-lactam resistance Alternate name; UOE-1	AY044436
NZ_CP070893.1	blaNDM-1	100	813/813	100	1..813	15541..16353	Beta-lactam resistance	FN396876
NZ_CP070893.1	qnrS1	100	657/657	100	1..657	7795..8451	Quinolone resistance	AB187515
NZ_CP070893.1	aac(6')-Ib-cr	100	600/600	100	1..600	39720..40319	Fluoroquinolone and aminoglycoside resistance	DQ303918
NZ_CP070893.1	ARR-3	100	453/453	100	1..453	40416..40868	Rifampicin resistance	JF806499
NZ_CP070893.1	sul1	100	610/828	73.6715	1..610	41432..42041	Sulphonamide resistance	AY522923
NZ_CP070893.1	sul1	100	610/840	72.619	1..610	41432..42041	Sulphonamide resistance	AY115475
NZ_CP070893.1	sul1	100	610/840	72.619	1..610	41432..42041	Sulphonamide resistance	DQ125241
NZ_CP070893.1	sul1	100	610/882	69.161	1..610	41432..42041	Sulphonamide resistance	DQ914960
NZ_CP070893.1	sul1	100	610/840	72.619	1..610	41432..42041	Sulphonamide resistance	U12338
NZ_CP070893.1	sul1	100	230/840	27.381	611..840	1..230	Sulphonamide resistance	U12338
NZ_CP070893.1	qacE	100	282/333	84.6847	1..282	41091..41372	Disinfectant resistance	X68232
NZ_CP071030.1	aph(3')-VI	100	780/780	100	1..780	29273..30052	Warning: gene is missing from Notes file. Please inform curator.	KC170992
NZ_CP071030.1	aac(6')-Ib-cr	100	600/600	100	1..600	45822..46421	Fluoroquinolone and aminoglycoside resistance	DQ303918
NZ_CP071030.1	blaCTX-M-15	100	876/876	100	1..876	39227..40102	Beta-lactam resistance Alternate name; UOE-1	AY044436
NZ_CP071030.1	blaOXA-1	100	831/831	100	1..831	44861..45691	Beta-lactam resistance	HQ170510
NZ_CP071030.1	blaNDM-1	100	813/813	100	1..813	26028..26840	Beta-lactam resistance	FN396876
NZ_CP071030.1	catB3	100	633/633	100	1..633	44091..44723	Phenicol resistance	U13880
NZ_CP071030.1	qnrS1	100	657/657	100	1..657	33930..34586	Quinolone resistance	AB187515
NZ_CP071030.1	aac(6')-Ib-cr	100	600/600	100	1..600	45822..46421	Fluoroquinolone and aminoglycoside resistance	DQ303918
NZ_CP071030.1	ARR-3	100	453/453	100	1..453	43554..44006	Rifampicin resistance	JF806499
NZ_CP071030.1	sul1	100	840/840	100	1..840	42151..42990	Sulphonamide resistance	U12338
NZ_CP071030.1	qacE	100	282/333	84.6847	1..282	43050..43331	Disinfectant resistance	X68232
NZ_CP072921.1	aph(3')-VI	100	780/780	100	1..780	29273..30052	Warning: gene is missing from Notes file. Please inform curator.	KC170992
NZ_CP072921.1	aac(6')-Ib-cr	100	600/600	100	1..600	45822..46421	Fluoroquinolone and aminoglycoside resistance	DQ303918
NZ_CP072921.1	blaCTX-M-15	100	876/876	100	1..876	39227..40102	Beta-lactam resistance Alternate name; UOE-1	AY044436
NZ_CP072921.1	blaOXA-1	100	831/831	100	1..831	44861..45691	Beta-lactam resistance	HQ170510
NZ_CP072921.1	blaNDM-1	100	813/813	100	1..813	26028..26840	Beta-lactam resistance	FN396876
NZ_CP072921.1	catB3	100	633/633	100	1..633	44091..44723	Phenicol resistance	U13880
NZ_CP072921.1	qnrS1	100	657/657	100	1..657	33930..34586	Quinolone resistance	AB187515
NZ_CP072921.1	aac(6')-Ib-cr	100	600/600	100	1..600	45822..46421	Fluoroquinolone and aminoglycoside resistance	DQ303918
NZ_CP072921.1	ARR-3	100	453/453	100	1..453	43554..44006	Rifampicin resistance	JF806499
NZ_CP072921.1	sul1	100	840/840	100	1..840	42151..42990	Sulphonamide resistance	U12338
NZ_CP072921.1	qacE	100	282/333	84.6847	1..282	43050..43331	Disinfectant resistance	X68232
NZ_CP072928.1	aph(3')-VI	100	780/780	100	1..780	29273..30052	Warning: gene is missing from Notes file. Please inform curator.	KC170992
NZ_CP072928.1	aac(6')-Ib-cr	100	600/600	100	1..600	45822..46421	Fluoroquinolone and aminoglycoside resistance	DQ303918
NZ_CP072928.1	blaCTX-M-15	100	876/876	100	1..876	39227..40102	Beta-lactam resistance Alternate name; UOE-1	AY044436
NZ_CP072928.1	blaOXA-1	100	831/831	100	1..831	44861..45691	Beta-lactam resistance	HQ170510
NZ_CP072928.1	blaNDM-1	100	813/813	100	1..813	26028..26840	Beta-lactam resistance	FN396876
NZ_CP072928.1	catB3	100	633/633	100	1..633	44091..44723	Phenicol resistance	U13880
NZ_CP072928.1	qnrS1	100	657/657	100	1..657	33930..34586	Quinolone resistance	AB187515
NZ_CP072928.1	aac(6')-Ib-cr	100	600/600	100	1..600	45822..46421	Fluoroquinolone and aminoglycoside resistance	DQ303918
NZ_CP072928.1	ARR-3	100	453/453	100	1..453	43554..44006	Rifampicin resistance	JF806499
NZ_CP072928.1	sul1	100	840/840	100	1..840	42151..42990	Sulphonamide resistance	U12338
NZ_CP072928.1	qacE	100	282/333	84.6847	1..282	43050..43331	Disinfectant resistance	X68232
NZ_JAFHLG010000005.1	aph(3')-VI	100	780/780	100	1..780	29273..30052	Warning: gene is missing from Notes file. Please inform curator.	KC170992
NZ_JAFHLG010000005.1	aac(6')-Ib-cr	100	600/600	100	1..600	45822..46421	Fluoroquinolone and aminoglycoside resistance	DQ303918
NZ_JAFHLG010000005.1	blaCTX-M-15	100	876/876	100	1..876	39227..40102	Beta-lactam resistance Alternate name; UOE-1	AY044436
NZ_JAFHLG010000005.1	blaOXA-1	100	831/831	100	1..831	44861..45691	Beta-lactam resistance	HQ170510
NZ_JAFHLG010000005.1	blaNDM-1	100	813/813	100	1..813	26028..26840	Beta-lactam resistance	FN396876
NZ_JAFHLG010000005.1	catB3	100	633/633	100	1..633	44091..44723	Phenicol resistance	U13880
NZ_JAFHLG010000005.1	qnrS1	100	657/657	100	1..657	33930..34586	Quinolone resistance	AB187515
NZ_JAFHLG010000005.1	aac(6')-Ib-cr	100	600/600	100	1..600	45822..46421	Fluoroquinolone and aminoglycoside resistance	DQ303918
NZ_JAFHLG010000005.1	ARR-3	100	453/453	100	1..453	43554..44006	Rifampicin resistance	JF806499
NZ_JAFHLG010000005.1	sul1	100	840/840	100	1..840	42151..42990	Sulphonamide resistance	U12338
NZ_JAFHLG010000005.1	qacE	100	282/333	84.6847	1..282	43050..43331	Disinfectant resistance	X68232
NZ_JAFHLI010000009.1	aph(3')-VI	100	780/780	100	1..780	29273..30052	Warning: gene is missing from Notes file. Please inform curator.	KC170992
NZ_JAFHLI010000009.1	aac(6')-Ib-cr	100	600/600	100	1..600	45822..46421	Fluoroquinolone and aminoglycoside resistance	DQ303918
NZ_JAFHLI010000009.1	blaCTX-M-15	100	876/876	100	1..876	39227..40102	Beta-lactam resistance Alternate name; UOE-1	AY044436
NZ_JAFHLI010000009.1	blaOXA-1	100	831/831	100	1..831	44861..45691	Beta-lactam resistance	HQ170510
NZ_JAFHLI010000009.1	blaNDM-1	100	813/813	100	1..813	26028..26840	Beta-lactam resistance	FN396876
NZ_JAFHLI010000009.1	catB3	100	633/633	100	1..633	44091..44723	Phenicol resistance	U13880
NZ_JAFHLI010000009.1	qnrS1	100	657/657	100	1..657	33930..34586	Quinolone resistance	AB187515
NZ_JAFHLI010000009.1	aac(6')-Ib-cr	100	600/600	100	1..600	45822..46421	Fluoroquinolone and aminoglycoside resistance	DQ303918
NZ_JAFHLI010000009.1	ARR-3	100	453/453	100	1..453	43554..44006	Rifampicin resistance	JF806499
NZ_JAFHLI010000009.1	sul1	100	840/840	100	1..840	42151..42990	Sulphonamide resistance	U12338
NZ_JAFHLI010000009.1	qacE	100	282/333	84.6847	1..282	43050..43331	Disinfectant resistance	X68232
NZ_CP092653.1	aadA5	100	789/789	100	1..789	14259..15047	Aminoglycoside resistance	AF137361
NZ_CP092653.1	armA	100	774/774	100	1..774	8793..9566	Aminoglycoside resistance	AY220558
NZ_CP092653.1	blaDHA-1	100	1140/1140	100	1..1140	199551..200690	Beta-lactam resistance AmpC-type	Y16410
NZ_CP092653.1	blaSHV-12	99.88	861/861	100	1..861	187202..188062	Beta-lactam resistance Alternate name; SHV-5-2a	KF976405
NZ_CP092653.1	blaNDM-1	100	813/813	100	1..813	109863..110675	Beta-lactam resistance	FN396876
NZ_CP092653.1	fosA3	100	417/417	100	1..417	182116..182532	Fosfomycin resistance	AB522970
NZ_CP092653.1	msr(E)	100	1476/1476	100	1..1476	5019..6494	Macrolide, Lincosamide and Streptogramin B resistance	FR751518
NZ_CP092653.1	mph(A)	100	906/906	100	1..906	215466..216371	Macrolide resistance	D16251
NZ_CP092653.1	mph(E)	100	885/885	100	1..885	4079..4963	Macrolide resistance	DQ839391
NZ_CP092653.1	qnrB52	100	645/645	100	1..645	206853..207497	Quinolone resistance	EF488762
NZ_CP092653.1	qnrB4	100	645/645	100	1..645	194783..195427	Quinolone resistance	DQ303921
NZ_CP092653.1	sul1	100	840/840	100	1..840	202267..203106	Sulphonamide resistance	U12338
NZ_CP092653.1	sul1	100	840/840	100	1..840	207988..208827	Sulphonamide resistance	U12338
NZ_CP092653.1	sul1	100	840/840	100	1..840	12911..13750	Sulphonamide resistance	U12338
NZ_CP092653.1	dfrA1	99.79	474/474	100	1..474	15564..16037	Trimethoprim resistance	AF203818
NZ_CP092653.1	dfrA1	99.79	474/474	100	1..474	15564..16037	Trimethoprim resistance	AJ238350
NZ_CP092653.1	dfrA1	99.79	474/474	100	1..474	15564..16037	Trimethoprim resistance	X00926
NZ_CP092653.1	qacE	100	282/333	84.6847	1..282	13810..14091	Disinfectant resistance	X68232
NZ_CP092653.1	qacE	100	211/333	63.3634	72..282	201997..202207	Disinfectant resistance	X68232
NZ_CP092650.1	blaNDM-5	100	813/813	100	1..813	41228..42040	Beta-lactam resistance	JN104597
NZ_CP092904.1	blaSHV-12	100	861/861	100	1..861	48257..49117	Beta-lactam resistance Alternate name; SHV-5-2a	KF976405
NZ_CP092904.1	blaNDM-1	100	813/813	100	1..813	56760..57572	Beta-lactam resistance	FN396876
NZ_CP091052.1	blaSHV-12	100	861/861	100	1..861	24327..25187	Beta-lactam resistance Alternate name; SHV-5-2a	KF976405
NZ_CP091052.1	blaNDM-1	100	813/813	100	1..813	15872..16684	Beta-lactam resistance	FN396876
NZ_CP093857.1	rmtC	100	846/846	100	1..846	143243..144088	Aminoglycoside resistance	AB194779
NZ_CP093857.1	blaNDM-1	100	813/813	100	1..813	144646..145458	Beta-lactam resistance	FN396876
NZ_CP093857.1	sul1	99.88	840/840	100	1..840	136079..136918	Sulphonamide resistance	X15024
NZ_CP093857.1	sul1	99.88	840/840	100	1..840	136079..136918	Sulphonamide resistance	JF262165
NZ_CP086448.1	aph(6)-Id	100	837/837	100	1..837	28741..29577	Aminoglycoside resistance Alternate name; aph(6)-Id	M28829
NZ_CP086448.1	aph(3'')-Ib	100	804/804	100	1..804	29577..30380	Aminoglycoside resistance Alternate name; aph(3'')-Ib	AF321551
NZ_CP086448.1	aadA2	100	792/792	100	1..792	128808..129599	Aminoglycoside resistance	JQ364967
NZ_CP086448.1	aadA1	99.62	792/792	100	1..792	151048..151839	Aminoglycoside resistance	JX185132
NZ_CP086448.1	aadA1	99.62	792/792	100	1..792	151048..151839	Aminoglycoside resistance	JQ414041
NZ_CP086448.1	aph(3')-VI	100	780/780	100	1..780	146488..147267	Warning: gene is missing from Notes file. Please inform curator.	KC170992
NZ_CP086448.1	armA	100	774/774	100	1..774	139141..139914	Aminoglycoside resistance	AY220558
NZ_CP086448.1	blaCMY-4	99.91	1146/1146	100	1..1146	59597..60742	Beta-lactam resistance	LNHZ01000079
NZ_CP086448.1	blaCMY-16	99.91	1146/1146	100	1..1146	59597..60742	Beta-lactam resistance	AJ781421
NZ_CP086448.1	blaNDM-1	100	813/813	100	1..813	144398..145210	Beta-lactam resistance	FN396876
NZ_CP086448.1	blaOXA-10	100	801/801	100	1..801	151856..152656	Beta-lactam resistance Alternate name; PSE-2	J03427
NZ_CP086448.1	msr(E)	100	1476/1476	100	1..1476	135367..136842	Macrolide, Lincosamide and Streptogramin B resistance	FR751518
NZ_CP086448.1	mph(E)	100	885/885	100	1..885	134427..135311	Macrolide resistance	DQ839391
NZ_CP086448.1	cmlA1	99.68	1260/1260	100	1..1260	152921..154180	Phenicol resistance	M64556
NZ_CP086448.1	floR	98.35	1214/1215	99.9177	1..1214	24392..25605	Phenicol resistance	AF118107
NZ_CP086448.1	qnrA6	99.85	657/657	100	1..657	121044..121700	Quinolone resistance	DQ151889
NZ_CP086448.1	ARR-2	100	453/453	100	1..453	154501..154953	Rifampicin resistance	HQ141279
NZ_CP086448.1	sul1	100	840/840	100	1..840	149704..150543	Sulphonamide resistance	U12338
NZ_CP086448.1	sul1	100	840/840	100	1..840	143259..144098	Sulphonamide resistance	U12338
NZ_CP086448.1	sul1	100	840/840	100	1..840	127464..128303	Sulphonamide resistance	U12338
NZ_CP086448.1	sul1	100	840/840	100	1..840	116350..117189	Sulphonamide resistance	U12338
NZ_CP086448.1	sul2	100	816/816	100	1..816	30441..31256	Sulphonamide resistance	AY034138
NZ_CP086448.1	tet(A)	100	1275/1275	100	1..1275	26206..27480	Tetracycline resistance	AF534183
NZ_CP086448.1	dfrA12	100	498/498	100	1..498	130007..130504	Trimethoprim resistance	AM040708
NZ_CP086448.1	dfrA14	100	474/474	100	1..474	155064..155537	Trimethoprim resistance	KF921535
NZ_CP086448.1	qacE	100	282/333	84.6847	1..282	150603..150884	Disinfectant resistance	X68232
NZ_CP086448.1	qacE	100	282/333	84.6847	1..282	128363..128644	Disinfectant resistance	X68232
NZ_CP043582.1	blaSHV-12	100	861/861	100	1..861	23221..24081	Beta-lactam resistance Alternate name; SHV-5-2a	KF976405
NZ_CP043582.1	blaNDM-1	100	813/813	100	1..813	31724..32536	Beta-lactam resistance	FN396876
NZ_CP043591.1	blaNDM-5	100	813/813	100	1..813	11455..12267	Beta-lactam resistance	JN104597
NZ_CP043598.1	aadA16	99.65	846/846	100	1..846	386484..387329	Aminoglycoside resistance	EU675686
NZ_CP043598.1	aph(6)-Id	99.88	837/837	100	1..837	26275..27111	Aminoglycoside resistance Alternate name; aph(6)-Id	M28829
NZ_CP043598.1	aph(3'')-Ib	100	804/804	100	1..804	27111..27914	Aminoglycoside resistance Alternate name; aph(3'')-Ib	AF321551
NZ_CP043598.1	aadA2	100	792/792	100	1..792	15861..16652	Aminoglycoside resistance	JQ364967
NZ_CP043598.1	blaCTX-M-14	100	876/876	100	1..876	44018..44893	Beta-lactam resistance Amino acid sequences of CTX-M-14 and CTX-M-18 are identical	AF252622
NZ_CP043598.1	blaTEM-1B	100	861/861	100	1..861	24052..24912	Beta-lactam resistance Alternate name; RblaTEM-1	AY458016
NZ_CP043598.1	blaNDM-1	100	813/813	100	1..813	9982..10794	Beta-lactam resistance	FN396876
NZ_CP043598.1	msr(E)	100	1476/1476	100	1..1476	5019..6494	Macrolide, Lincosamide and Streptogramin B resistance	FR751518
NZ_CP043598.1	mph(A)	100	906/906	100	1..906	392837..393742	Macrolide resistance	D16251
NZ_CP043598.1	mph(E)	100	885/885	100	1..885	4079..4963	Macrolide resistance	DQ839391
NZ_CP043598.1	catA2	96.11	642/642	100	1..642	32139..32780	Phenicol resistance	X53796
NZ_CP043598.1	ARR-3	100	453/453	100	1..453	385245..385697	Rifampicin resistance	JF806499
NZ_CP043598.1	sul1	100	840/840	100	1..840	14517..15356	Sulphonamide resistance	U12338
NZ_CP043598.1	sul1	100	840/840	100	1..840	387787..388626	Sulphonamide resistance	U12338
NZ_CP043598.1	sul1	100	840/840	100	1..840	8696..9535	Sulphonamide resistance	U12338
NZ_CP043598.1	sul2	100	816/816	100	1..816	27975..28790	Sulphonamide resistance	HQ840942
NZ_CP043598.1	tet(D)	100	1185/1185	100	1..1185	34392..35576	Tetracycline resistance	AF467077
NZ_CP043598.1	dfrA12	100	498/498	100	1..498	17060..17557	Trimethoprim resistance	AM040708
NZ_CP043598.1	dfrA27	100	474/474	100	1..474	385830..386303	Trimethoprim resistance	FJ459817
NZ_CP043598.1	qacE	100	282/333	84.6847	1..282	15416..15697	Disinfectant resistance	X68232
NZ_CP043598.1	qacE	100	282/333	84.6847	1..282	387446..387727	Disinfectant resistance	X68232
NZ_CP043598.1	qacE	100	257/333	77.1772	26..282	9595..9851	Disinfectant resistance	X68232
CP087274.1	rmtC	100	846/846	100	1..846	132933..133778	Aminoglycoside resistance	AB194779
CP087274.1	aac(6')-Ib3	100	555/555	100	1..555	138141..138695	Warning: gene is missing from Notes file. Please inform curator.	X60321
CP087274.1	blaCMY-6	100	1146/1146	100	1..1146	39705..40850	Beta-lactam resistance	AJ011293
CP087274.1	blaNDM-1	100	813/813	100	1..813	130875..131687	Beta-lactam resistance	FN396876
CP087274.1	aac(6')-Ib-cr	99.61	519/519	100	1..519	138141..138659	Fluoroquinolone and aminoglycoside resistance	EF636461
CP087274.1	sul1	100	840/840	100	1..840	136792..137631	Sulphonamide resistance	U12338
CP087274.1	qacE	100	282/333	84.6847	1..282	137691..137972	Disinfectant resistance	X68232
NZ_CP043586.1	blaNDM-5	100	813/813	100	1..813	28872..29684	Beta-lactam resistance	JN104597
NZ_CP043586.1	blaNDM-5	100	813/813	100	1..813	23705..24517	Beta-lactam resistance	JN104597
NZ_CP043586.1	blaNDM-5	100	813/813	100	1..813	18538..19350	Beta-lactam resistance	JN104597
NZ_CP043586.1	blaNDM-5	100	813/813	100	1..813	13371..14183	Beta-lactam resistance	JN104597
NZ_CP043586.1	blaNDM-5	100	813/813	100	1..813	8204..9016	Beta-lactam resistance	JN104597
NZ_CP014006.1	blaNDM-5	100	813/813	100	1..813	10716..11528	Beta-lactam resistance	JN104597
NZ_CP023554.1	rmtC	100	846/846	100	1..846	69021..69866	Aminoglycoside resistance	AB194779
NZ_CP023554.1	blaNDM-1	100	813/813	100	1..813	67651..68463	Beta-lactam resistance	FN396876
NZ_CP023554.1	catA2	96.11	642/642	100	1..642	183866..184507	Phenicol resistance	X53796
NZ_CP023554.1	sul1	99.88	840/840	100	1..840	76191..77030	Sulphonamide resistance	X15024
NZ_CP023554.1	sul1	99.88	840/840	100	1..840	76191..77030	Sulphonamide resistance	JF262165
NZ_CP023554.1	tet(D)	100	1185/1185	100	1..1185	186119..187303	Tetracycline resistance	AF467077
NZ_CP023554.1	dfrA14	100	474/474	100	1..474	195032..195505	Trimethoprim resistance	KF921535
NZ_CP023488.1	aph(6)-Id	100	831/831	100	1..831	156833..157663	Aminoglycoside resistance Alternate name; aph(6)-Id	CP000971
NZ_CP023488.1	aph(3'')-Ib	99.88	804/804	100	1..804	157669..158472	Aminoglycoside resistance Alternate name; aph(3'')-Ib	AF321551
NZ_CP023488.1	armA	100	774/774	100	1..774	146544..147317	Aminoglycoside resistance	AY220558
NZ_CP023488.1	blaNDM-1	100	813/813	100	1..813	138222..139034	Beta-lactam resistance	FN396876
NZ_CP023488.1	blaDHA-24	100	796/1140	69.8246	1..796	139988..140783	Warning: gene is missing from Notes file. Please inform curator.	KU759569
NZ_CP023488.1	blaDHA-7	100	796/1140	69.8246	1..796	139988..140783	Beta-lactam resistance AmpC-type	HQ456945
NZ_CP023488.1	blaDHA-1	100	796/1140	69.8246	1..796	139988..140783	Beta-lactam resistance AmpC-type	Y16410
NZ_CP023488.1	msr(E)	100	1476/1476	100	1..1476	149616..151091	Macrolide, Lincosamide and Streptogramin B resistance	FR751518
NZ_CP023488.1	mph(E)	100	885/885	100	1..885	151147..152031	Macrolide resistance	DQ839391
NZ_CP023488.1	sul1	100	840/840	100	1..840	142360..143199	Sulphonamide resistance	U12338
NZ_CP023488.1	sul2	100	816/816	100	1..816	158533..159348	Sulphonamide resistance	AY034138
NZ_CP023488.1	tet(D)	100	1185/1185	100	1..1185	135261..136445	Tetracycline resistance	AF467077
NZ_CP023488.1	dfrA14	100	474/474	100	1..474	130101..130574	Trimethoprim resistance	KF921535
NZ_CP023488.1	qacE	100	211/333	63.3634	72..282	142090..142300	Disinfectant resistance	X68232
NZ_CP029386.1	blaSHV-12	99.77	861/861	100	1..861	20272..21132	Beta-lactam resistance Alternate name; SHV-5-2a	KF976405
NZ_CP029386.1	blaNDM-6	100	813/813	100	1..813	28775..29587	Beta-lactam resistance	JN967644
CP030858.1	aadA2	100	792/792	100	1..792	193018..193809	Aminoglycoside resistance	JQ364967
CP030858.1	armA	100	774/774	100	1..774	198498..199271	Aminoglycoside resistance	AY220558
CP030858.1	aac(6')-Ib-cr	100	600/600	100	1..600	40535..41134	Fluoroquinolone and aminoglycoside resistance	DQ303918
CP030858.1	blaCTX-M-15	100	876/876	100	1..876	34662..35537	Beta-lactam resistance Alternate name; UOE-1	AY044436
CP030858.1	blaOXA-1	100	831/831	100	1..831	39574..40404	Beta-lactam resistance	HQ170510
CP030858.1	blaNDM-1	100	813/813	100	1..813	47958..48770	Beta-lactam resistance	FN396876
CP030858.1	blaNDM-1	100	813/813	100	1..813	56546..57358	Beta-lactam resistance	FN396876
CP030858.1	blaNDM-1	100	813/813	100	1..813	65134..65946	Beta-lactam resistance	FN396876
CP030858.1	msr(E)	100	1476/1476	100	1..1476	201570..203045	Macrolide, Lincosamide and Streptogramin B resistance	FR751518
CP030858.1	mph(E)	100	885/885	100	1..885	203101..203985	Macrolide resistance	DQ839391
CP030858.1	catB3	100	442/633	69.8262	1..442	38995..39436	Phenicol resistance	AJ009818
CP030858.1	catB3	100	442/633	69.8262	1..442	38995..39436	Phenicol resistance	U13880
CP030858.1	qnrB1	100	645/645	100	1..645	73864..74508	Quinolone resistance	DQ351241
CP030858.1	aac(6')-Ib-cr	100	600/600	100	1..600	40535..41134	Fluoroquinolone and aminoglycoside resistance	DQ303918
CP030858.1	sul1	100	840/840	100	1..840	194314..195153	Sulphonamide resistance	U12338
CP030858.1	dfrA12	100	498/498	100	1..498	192113..192610	Trimethoprim resistance	AM040708
CP030858.1	qacE	100	282/333	84.6847	1..282	193973..194254	Disinfectant resistance	X68232
CP031736.1	aadA2	100	792/792	100	1..792	44059..44850	Aminoglycoside resistance	JQ364967
CP031736.1	aph(3')-VI	100	780/780	100	1..780	60334..61113	Warning: gene is missing from Notes file. Please inform curator.	KC170992
CP031736.1	armA	100	774/774	100	1..774	49539..50312	Aminoglycoside resistance	AY220558
CP031736.1	aac(6')-Ib-cr	100	600/600	100	1..600	163002..163601	Fluoroquinolone and aminoglycoside resistance	DQ303918
CP031736.1	blaOXA-1	100	831/831	100	1..831	162041..162871	Beta-lactam resistance	HQ170510
CP031736.1	blaNDM-1	100	813/813	100	1..813	63546..64358	Beta-lactam resistance	FN396876
CP031736.1	msr(E)	100	1476/1476	100	1..1476	52611..54086	Macrolide, Lincosamide and Streptogramin B resistance	FR751518
CP031736.1	mph(E)	99.89	885/885	100	1..885	54142..55026	Macrolide resistance	DQ839391
CP031736.1	catB3	100	442/633	69.8262	1..442	161462..161903	Phenicol resistance	AJ009818
CP031736.1	catB3	100	442/633	69.8262	1..442	161462..161903	Phenicol resistance	U13880
CP031736.1	aac(6')-Ib-cr	100	600/600	100	1..600	163002..163601	Fluoroquinolone and aminoglycoside resistance	DQ303918
CP031736.1	sul1	100	840/840	100	1..840	45355..46194	Sulphonamide resistance	U12338
CP031736.1	dfrA12	100	498/498	100	1..498	43154..43651	Trimethoprim resistance	AM040708
CP031736.1	qacE	100	282/333	84.6847	1..282	45014..45295	Disinfectant resistance	X68232
NZ_CP035537.1	rmtC	100	846/846	100	1..846	97248..98093	Aminoglycoside resistance	AB194779
NZ_CP035537.1	blaNDM-1	100	813/813	100	1..813	98651..99463	Beta-lactam resistance	FN396876
NZ_CP035537.1	sul1	99.88	840/840	100	1..840	90084..90923	Sulphonamide resistance	X15024
NZ_CP035537.1	sul1	99.88	840/840	100	1..840	90084..90923	Sulphonamide resistance	JF262165
NZ_CP040598.1	rmtC	99.41	849/846	100	1..846	93750..94598	Aminoglycoside resistance	AB194779
NZ_CP040598.1	blaNDM-1	100	813/813	100	1..813	92380..93192	Beta-lactam resistance	FN396876
NZ_CP040598.1	sul1	99.88	840/840	100	1..840	100923..101762	Sulphonamide resistance	X15024
NZ_CP040598.1	sul1	99.88	840/840	100	1..840	100923..101762	Sulphonamide resistance	JF262165
CP034201.2	aph(3')-Ia	99.88	816/816	100	1..816	283311..284126	Aminoglycoside resistance	V00359
CP034201.2	aadA1	100	789/789	100	1..789	87197..87985	Aminoglycoside resistance	JQ480156
CP034201.2	aph(3')-VI	100	780/780	100	1..780	72873..73652	Warning: gene is missing from Notes file. Please inform curator.	KC170992
CP034201.2	armA	100	774/774	100	1..774	274551..275324	Aminoglycoside resistance	AY220558
CP034201.2	aac(6')-Ib	100	606/606	100	1..606	86522..87127	Aminoglycoside resistance	M21682
CP034201.2	blaCTX-M-15	100	876/876	100	1..876	82826..83701	Beta-lactam resistance Alternate name; UOE-1	AY044436
CP034201.2	blaTEM-1C	99.88	861/861	100	1..861	89569..90429	Beta-lactam resistance Alternate name; RblaTEM-1	FJ560503
CP034201.2	blaTEM-1B	99.88	861/861	100	1..861	89569..90429	Beta-lactam resistance Alternate name; RblaTEM-1	AY458016
CP034201.2	blaOXA-9	99.88	825/825	100	1..825	88045..88869	Beta-lactam resistance	KQ089875
CP034201.2	blaNDM-5	100	813/813	100	1..813	69626..70438	Beta-lactam resistance	JN104597
CP034201.2	msr(E)	100	1476/1476	100	1..1476	270777..272252	Macrolide, Lincosamide and Streptogramin B resistance	FR751518
CP034201.2	mph(A)	99.89	906/906	99.8896	1..906	253532..254436	Macrolide resistance	D16251
CP034201.2	mph(E)	100	885/885	100	1..885	269837..270721	Macrolide resistance	DQ839391
CP034201.2	catA1	98.9	454/660	68.4848	207..660	61322..61773	Phenicol resistance	V00622
CP034201.2	qnrS1	100	657/657	100	1..657	77530..78186	Quinolone resistance	AB187515
CP034201.2	aac(6')-Ib-cr	99.42	519/519	100	1..519	86609..87127	Fluoroquinolone and aminoglycoside resistance	EF636461
CP034201.2	sul1	100	840/840	100	1..840	261065..261904	Sulphonamide resistance	U12338
CP034201.2	sul2	100	816/816	100	1..816	277807..278622	Sulphonamide resistance	AY034138
CP034201.2	dfrA5	100	474/474	100	1..474	262429..262902	Trimethoprim resistance	X12868
CP034201.2	qacE	100	282/333	84.6847	1..282	261964..262245	Disinfectant resistance	X68232
CP064823.1	blaNDM-7	99.26	813/813	99.508	1..813	15032..15840	Beta-lactam resistance	JX262694
NZ_JADPQD010000004.1	blaNDM-1	100	813/813	100	1..813	23126..23938	Beta-lactam resistance	FN396876
NZ_CP071280.1	aadA2	100	792/792	100	1..792	260620..261411	Aminoglycoside resistance	JQ364967
NZ_CP071280.1	aph(3')-VI	100	780/780	100	1..780	243157..243936	Warning: gene is missing from Notes file. Please inform curator.	KC170992
NZ_CP071280.1	armA	100	774/774	100	1..774	255158..255931	Aminoglycoside resistance	AY220558
NZ_CP071280.1	blaNDM-1	100	813/813	100	1..813	239912..240724	Beta-lactam resistance	FN396876
NZ_CP071280.1	msr(E)	100	1476/1476	100	1..1476	251384..252859	Macrolide, Lincosamide and Streptogramin B resistance	FR751518
NZ_CP071280.1	mph(E)	99.89	885/885	100	1..885	250444..251328	Macrolide resistance	DQ839391
NZ_CP071280.1	sul1	100	840/840	100	1..840	259276..260115	Sulphonamide resistance	U12338
NZ_CP071280.1	dfrA12	100	498/498	100	1..498	261819..262316	Trimethoprim resistance	AM040708
NZ_CP071280.1	qacE	100	282/333	84.6847	1..282	260175..260456	Disinfectant resistance	X68232
NZ_CP074090.1	aph(3')-VI	100	780/780	100	1..780	29273..30052	Warning: gene is missing from Notes file. Please inform curator.	KC170992
NZ_CP074090.1	aac(6')-Ib-cr	100	600/600	100	1..600	45822..46421	Fluoroquinolone and aminoglycoside resistance	DQ303918
NZ_CP074090.1	blaCTX-M-15	100	876/876	100	1..876	39227..40102	Beta-lactam resistance Alternate name; UOE-1	AY044436
NZ_CP074090.1	blaOXA-1	100	831/831	100	1..831	44861..45691	Beta-lactam resistance	HQ170510
NZ_CP074090.1	blaNDM-1	100	813/813	100	1..813	26028..26840	Beta-lactam resistance	FN396876
NZ_CP074090.1	catB3	100	633/633	100	1..633	44091..44723	Phenicol resistance	U13880
NZ_CP074090.1	qnrS1	100	657/657	100	1..657	33930..34586	Quinolone resistance	AB187515
NZ_CP074090.1	aac(6')-Ib-cr	100	600/600	100	1..600	45822..46421	Fluoroquinolone and aminoglycoside resistance	DQ303918
NZ_CP074090.1	ARR-3	100	453/453	100	1..453	43554..44006	Rifampicin resistance	JF806499
NZ_CP074090.1	sul1	100	840/840	100	1..840	42151..42990	Sulphonamide resistance	U12338
NZ_CP074090.1	qacE	100	282/333	84.6847	1..282	43050..43331	Disinfectant resistance	X68232
NZ_CP074117.1	aadA2	100	792/792	100	1..792	83876..84667	Aminoglycoside resistance	JQ364967
NZ_CP074117.1	blaNDM-5	100	813/813	100	1..813	90324..91136	Beta-lactam resistance	JN104597
NZ_CP074117.1	sul1	100	840/840	100	1..840	85172..86011	Sulphonamide resistance	U12338
NZ_CP074117.1	dfrA12	100	498/498	100	1..498	82971..83468	Trimethoprim resistance	AM040708
NZ_CP074117.1	qacE	100	282/333	84.6847	1..282	84831..85112	Disinfectant resistance	X68232
NZ_CP028781.2	aph(3')-Ia	100	816/816	100	1..816	76035..76850	Aminoglycoside resistance	V00359
NZ_CP028781.2	aadA2	100	792/792	100	1..792	138452..139243	Aminoglycoside resistance	JQ364967
NZ_CP028781.2	blaNDM-5	100	813/813	100	1..813	127002..127814	Beta-lactam resistance	JN104597
NZ_CP028781.2	mph(A)	100	906/906	100	1..906	130892..131797	Macrolide resistance	D16251
NZ_CP028781.2	sul1	100	840/840	100	1..840	137108..137947	Sulphonamide resistance	U12338
NZ_CP028781.2	dfrA12	100	498/498	100	1..498	139651..140148	Trimethoprim resistance	AM040708
NZ_CP028781.2	qacE	100	282/333	84.6847	1..282	138007..138288	Disinfectant resistance	X68232
NZ_CP084395.1	aph(3')-Ia	99.88	816/816	100	1..816	199269..200084	Aminoglycoside resistance	V00359
NZ_CP084395.1	aph(3')-VI	100	780/780	100	1..780	239641..240420	Warning: gene is missing from Notes file. Please inform curator.	KC170992
NZ_CP084395.1	armA	100	774/774	100	1..774	255871..256644	Aminoglycoside resistance	AY220558
NZ_CP084395.1	armA	100	774/774	100	1..774	222072..222845	Aminoglycoside resistance	AY220558
NZ_CP084395.1	blaCTX-M-15	100	876/876	100	1..876	361526..362401	Beta-lactam resistance Alternate name; UOE-1	AY044436
NZ_CP084395.1	blaNDM-1	100	813/813	100	1..813	236396..237208	Beta-lactam resistance	FN396876
NZ_CP084395.1	msr(E)	100	1476/1476	100	1..1476	252097..253572	Macrolide, Lincosamide and Streptogramin B resistance	FR751518
NZ_CP084395.1	msr(E)	100	1476/1476	100	1..1476	218298..219773	Macrolide, Lincosamide and Streptogramin B resistance	FR751518
NZ_CP084395.1	mph(A)	100	903/906	99.6689	4..906	201040..201942	Macrolide resistance	D16251
NZ_CP084395.1	mph(E)	100	885/885	100	1..885	251157..252041	Macrolide resistance	DQ839391
NZ_CP084395.1	mph(E)	100	885/885	100	1..885	217358..218242	Macrolide resistance	DQ839391
NZ_CP084395.1	qnrS1	100	657/657	100	1..657	244298..244954	Quinolone resistance	AB187515
NZ_CP084395.1	sul1	100	840/840	100	1..840	208592..209431	Sulphonamide resistance	U12338
NZ_CP084395.1	sul2	100	816/816	100	1..816	225327..226142	Sulphonamide resistance	AY034138
NZ_CP084395.1	sul2	100	816/816	100	1..816	259126..259941	Sulphonamide resistance	AY034138
NZ_CP084395.1	dfrA5	100	474/474	100	1..474	209956..210429	Trimethoprim resistance	X12868
NZ_CP084395.1	qacE	100	282/333	84.6847	1..282	209491..209772	Disinfectant resistance	X68232
NZ_CP043589.1	blaNDM-1	100	813/813	100	1..813	89661..90473	Beta-lactam resistance	FN396876
AP012055.1	aph(3')-Ia	100	816/816	100	1..816	167382..168197	Aminoglycoside resistance	V00359
AP012055.1	aadA2	100	792/792	100	1..792	176734..177525	Aminoglycoside resistance	JQ364967
AP012055.1	rmtF	100	780/780	100	1..780	53196..53975	Aminoglycoside resistance	JQ808129
AP012055.1	aac(6')-Ib-Hangzhou	99.61	519/519	100	1..519	54386..54904	Warning: gene is missing from Notes file. Please inform curator.	FJ503047
AP012055.1	blaNDM-1	100	813/813	100	1..813	187928..188740	Beta-lactam resistance	FN396876
AP012055.1	mph(A)	100	906/906	100	1..906	169174..170079	Macrolide resistance	D16251
AP012055.1	catA1	99.85	660/660	100	1..660	63486..64145	Phenicol resistance	V00622
AP012055.1	aac(6')-Ib-cr	99.23	519/519	100	1..519	54386..54904	Fluoroquinolone and aminoglycoside resistance	EF636461
AP012055.1	ARR-2	100	453/453	100	1..453	56995..57447	Rifampicin resistance	HQ141279
AP012055.1	sul1	100	840/840	100	1..840	175390..176229	Sulphonamide resistance	U12338
AP012055.1	dfrA12	100	498/498	100	1..498	177933..178430	Trimethoprim resistance	AM040708
AP012055.1	qacE	100	282/333	84.6847	1..282	176289..176570	Disinfectant resistance	X68232
NZ_CP006799.1	aadA2	100	792/792	100	1..792	271654..272445	Aminoglycoside resistance	JQ364967
NZ_CP006799.1	aph(3')-VI	100	780/780	100	1..780	4558..5337	Warning: gene is missing from Notes file. Please inform curator.	KC170992
NZ_CP006799.1	armA	100	774/774	100	1..774	277134..277907	Aminoglycoside resistance	AY220558
NZ_CP006799.1	aac(6')-Ib-cr	100	600/600	100	1..600	136163..136762	Fluoroquinolone and aminoglycoside resistance	DQ303918
NZ_CP006799.1	blaOXA-1	100	831/831	100	1..831	136893..137723	Beta-lactam resistance	HQ170510
NZ_CP006799.1	blaNDM-1	100	813/813	100	1..813	7770..8582	Beta-lactam resistance	FN396876
NZ_CP006799.1	msr(E)	100	1476/1476	100	1..1476	280206..281681	Macrolide, Lincosamide and Streptogramin B resistance	FR751518
NZ_CP006799.1	mph(E)	99.89	885/885	100	1..885	281737..282621	Macrolide resistance	DQ839391
NZ_CP006799.1	catB3	100	442/633	69.8262	1..442	137861..138302	Phenicol resistance	AJ009818
NZ_CP006799.1	catB3	100	442/633	69.8262	1..442	137861..138302	Phenicol resistance	U13880
NZ_CP006799.1	qnrB1	100	645/645	100	1..645	130247..130891	Quinolone resistance	DQ351241
NZ_CP006799.1	aac(6')-Ib-cr	100	600/600	100	1..600	136163..136762	Fluoroquinolone and aminoglycoside resistance	DQ303918
NZ_CP006799.1	sul1	100	840/840	100	1..840	272950..273789	Sulphonamide resistance	U12338
NZ_CP006799.1	dfrA12	100	498/498	100	1..498	270749..271246	Trimethoprim resistance	AM040708
NZ_CP006799.1	dfrA14	100	474/474	100	1..474	144525..144998	Trimethoprim resistance	KF921535
NZ_CP006799.1	qacE	100	282/333	84.6847	1..282	272609..272890	Disinfectant resistance	X68232
