# Supplementary material for: In silico characterization of blaNDM-harboring plasmids in Klebsiella pneumoniae
Source: Front Microbiol. 2022 Nov 23;13:1008905. doi: 10.3389/fmicb.2022.1008905 (PMC9727287; doi:10.3389/fmicb.2022.1008905)
Supplement: Supplementary file 4 [file Data_Sheet_4.XLSX]

## Sheet: plasmid_info_summary
Accession	strain	plasmid	country (GenBank)	country (simple)	Host ST	collection_date	collected_by	Note
NZ_CP009115	carbapenem-resistant blaNDM-1	p2	USA: HHS Region 5	USA	ST395	2012	Julie Segre
NZ_CP008933	PMK1	pPMK1-NDM	Nepal	Nepal	ST15	2011-08-16	PED Study Team
NZ_CP010391	6234	p6234-178.193kb	Colombia	Colombia	ST392	2012	CIDEIM
NZ_CP012754	KP617	KP-p1	Korea: Seoul	South Korea	ST14	2013-05-29	KEPCO Medical Center
NZ_CP006661	ATCC BAA-2146	pNDM-US		USA	ST11			doi: 10.1371/journal.pone.0099209.
NZ_CP012990	KpN01	pKpN01-NDM7	Canada: Calgary	Canada	ST278	2013-06-24	CLS
NZ_CP014757	AATZP	pNDM-1fa	USA	USA	ST147	2014
NZ_CP016921	11	pIncHI1B_DHQP1300920	USA: Pennsylvania	USA	ST14	2013-03-14	PA State Health Department
NZ_CP011839	KP5	pSg1-NDM	Singapore	Singapore	ST147	2014	NUH
NZ_CP018366	Kp_Goe_62629	pKp_Goe_629-2	Germany: Goettingen	Germany	ST395	2015-06-22	Andreas Erich Zautner
NZ_CP018817	AR_0049	unitig_1		USA	ST11			Submitted (16-DEC-2016) NIH Intramural Sequencing Center, 5625 Fishers Lane, Rockville, MD 20852, USA
CP014297	KP38731	unnamed13		USA	ST11	2015-12-01	USAMRIID	Submitted (05-FEB-2016) USAMRIID, 1425 Porter St, Frederick, MD 21702, USA
NZ_CP020068	AR_0068	unitig_1		USA	ST14			Submitted (09-MAR-2017) NIH Intramural Sequencing Center, 5625 Fishers Lane, Rockville, MD 20852, USA
NZ_CP020902	K66-45	pK66-45-1	Norway	Norway	ST11	2010
NZ_CP020854	KPN528	pKPN528-1	USA: Houston	USA	ST14	2012-12-02	Houston Methodist Hospital
NZ_CP021687	AR_0146	tig00001186		USA	ST11			Submitted (30-MAY-2017) NIH Intramural Sequencing Center, 5625 Fishers Lane, Rockville, MD 20852, USA
NZ_CP021699	AR_0158	tig00000727		USA	ST163			Submitted (30-MAY-2017) NIH Intramural Sequencing Center, 5625 Fishers Lane, Rockville, MD 20852, USA
NZ_CP021709	AR_0143	tig00000001_p1		USA	ST14			Submitted (01-JUN-2017) NIH Intramural Sequencing Center, 5625 Fishers Lane, Rockville, MD 20852, USA
NZ_CP021759	AR_0138	tig00000002		USA	ST147			Submitted (02-JUN-2017) NIH Intramural Sequencing Center, 5625 Fishers Lane, Rockville, MD 20852, USA
NZ_CP021961	AR_0139	tig00000006		USA	ST37			Submitted (13-JUN-2017) NIH Intramural Sequencing Center, 5625 Fishers Lane, Rockville, MD 20852, USA
NZ_CP021962	AR_0139	tig00000008		USA	ST37			Submitted (13-JUN-2017) NIH Intramural Sequencing Center, 5625 Fishers Lane, Rockville, MD 20852, USA
NZ_CP021941	AR_0145	tig00000217		USA	ST147			Submitted (13-JUN-2017) NIH Intramural Sequencing Center, 5625 Fishers Lane, Rockville, MD 20852, USA
NZ_CP021947	AR_0152	tig00000200		USA	ST147			Submitted (13-JUN-2017) NIH Intramural Sequencing Center, 5625 Fishers Lane, Rockville, MD 20852, USA
NZ_CP021952	AR_0148	tig00000169_pilon		USA	ST11			Submitted (13-JUN-2017) NIH Intramural Sequencing Center, 5625 Fishers Lane, Rockville, MD 20852, USA
NZ_CP022126	DHQP1605752_NV	p1605752AC2	USA: Nevada	USA	ST15	2016-08-19	Washoe County Health District
NZ_CP023948	FDAARGOS_446	unnamed1	Canada: BC	Canada	ST340	2014-01-01	BC Centre for Disease Control
NZ_CP023914	FDAARGOS_439	unnamed3	Canada: BC	Canada	ST147	2014-12-01	BC Centre for Disease Control
NZ_CP023923	FDAARGOS_440	unnamed1	Canada: BC	Canada	ST16	2015-01-01	BC Centre for Disease Control
NZ_CP023910	FDAARGOS_436	unnamed2	Canada: BC	Canada	ST340	2014-09-01	BC Centre for Disease Control
NZ_CP024840	CRKP-1215	pCRKP-1215_2	South Korea: Seoul	South Korea	ST147	2014	KCDC
NZ_CP024836	CRKP-2297	pCRKP-2297_2	South Korea: Seoul	South Korea	ST147	2015	KCDC
CM008882	18ES	pNDM_18ES	Romania: Targu Mures	Romania	ST3579	2013-10-31	Targu Mures
CP025517	002SK2	p002SK2_B	Switzerland: Basel	Switzerland	ST147	2016-01-01
NZ_CP026590	NUHL30457	p4	China:Nanchang	China	ST86	2016-10-24
NZ_CP025215	HZW25	unnamed4	China: Hangzhou	China	ST34	2016-03-05	Chen Qiong
NZ_CP028178	CFSAN054111	pGMI16-006_2	Germany	Germany	ST15	2012-05-10	DTU National Food Institute
NZ_CP024879	NH25	pNH25.5	Thailand	Thailand	ST15	2016-08-01	Nan Hospital
NZ_CP028718	SCM96	pSCM96-2	China	China	ST15	2017-07-06
NZ_CP028929	AR_0153	unnamed1		USA	ST14			Submitted (16-APR-2018) NIH Intramural Sequencing Center, 5625 Fishers Lane, Rockville, MD 20852, USA
NZ_CP024039	QS17-0029	pMR0617ndm	Thailand: Chonburi	Thailand	ST16	2017-04-01	AFRIMS
NZ_CP025965	WCHKP020034	pNDM1_LL34	China: Sichuan, Chengdu	China	ST273	2017
NZ_CP022612	CDC 0106	unnamed1		USA	ST14			doi: 10.1038/s41586-018-0483-6.
NZ_CP030876	JNM10C3	pKJNM10C3.1	India: West Bengal	India	ST711	2017
NZ_CP030878	JNM10C3	pKJNM10C3.2	India: West Bengal	India	ST711	2017
NZ_CP031884	WCHKP095845	pNDM1_095845	China: Sichuan	China	ST1	2016-05-20	Zhihong Yao
NZ_CM010662	Kp_SE1_NDM_10_2017	pKp_SE1_NDM	United Kingdom	UK	ST3747	2017-10-28	Hospital in South East England
NZ_AP018748	KP33	pKP3301	Thailand:Bangkok	Thailand	ST14	2014-06-13
NZ_CP028786	SCKP020049	pNDM1_020049	China: Leshan, Sichuan	China	ST1	2016-10-24
CP034323	KSH203	pKSH203-NDM	China	China	ST11	2018-05-06
NZ_CP034406	NH34	pNH34.1	Thailand: Chiang Mai	Thailand	ST14	2014-09-01	Nan hospital
NZ_CP037965	SCKP020135	pNDM1_020135	China: Sichuan	China	ST1	2017
CP040176	2e	unnamed1	China: Chongqin	China	ST4024	2017-08-31
CP040178	2e	unnamed3	China: Chongqin	China	ST4024	2017-08-31
NZ_CM016731	KpvST48_NDM	pKpvST48_1	United Kingdom	UK	ST48	2018-10-03	Hospital in London
NZ_CP040728	KpvST147B_SE1_1_NDM	pKpvST147B_NDM-1	United Kingdom	UK	ST147	2019-01-14	Hospital in South East England
NZ_CP041083	Kp202	pKp202_1		USA	ST101		CDI	Submitted (18-JUN-2019) HMH-CDI, Hackensack-Meridian Health Center for Discovery and Innovation, 340 Kingsland Street, Building 102, Nutley, NJ 07110, USA
CP041938	KP14003	pNDM-KP14003	China:Beijing	China	ST719	2014	Xiaofeng Hu
NZ_CP041642	PIMB15ND2KP27	pKP27-NDM4	Viet Nam: Ho Chi Minh	Viet Nam	ST16	2015-03-18
NZ_CP041930	18-2374	pSECR18-2374C	South Korea: Seoul	South Korea	ST16	2018-12-12
NZ_CP044035	FDAARGOS_630	unnamed1	USA: MI	USA	ST147		University of Michigan Health System
NZ_CP041948	KP2	pKP2_2	USA:Houston	USA	ST16	2017-09-29	William R. Miller
AP018581	MH15-191M	pMH15-191M_1	Viet Nam: Hanoi	Viet Nam	_	2015
NZ_AP018582	MH13-055M	pMH13-055M_1	Viet Nam: Hanoi	Viet Nam	ST395	2013
NZ_CP043863	MRK9	unnamed4	India: Safdarjung Hospital, New Delhi	India	ST14	2018-01-23	Mudsser Azam
NZ_CP039821	C2414	pC2414-3-NDM	China:Wuhan	China	ST11	2017-10-18
NZ_CP039811	C2660	pC2660-4-NDM	China:Beijing	China	ST11	2017-08-01
NZ_CP039806	C2972	pC2972-5-NDM	China:Jinan	China	ST15	2016-10-29
NZ_CP039817	C2601	pC2601-5-NDM	China:Jinan	China	ST15	2017-01-17
NZ_CP039800	C2974	pC2974-6-NDM	China:Jinan	China	ST15	2016-10-18
NZ_CP039824	C2343	pC2343-2-NDM	China:Qinghuangdao	China	ST3493	2017-08-07
NZ_CP039829	C2315	pC2315-2-NDM	China:Qinghuangdao	China	ST3493	2017-10-09
NZ_CP050367	47733	p47733_NDM_5	Czech Republic: Prague	Czech Republic	ST147	2018-12-01	Charles University in Prague
NZ_CP050374	50595	p50595_NDM_1	Czech Republic: Prague	Czech Republic	ST11	2019-05-01	Charles University in Prague
NZ_CP050380	51015	p51015_NDM_1	Czech Republic: Prague	Czech Republic	ST15	2019-06-01	Charles University in Prague
NZ_CP050859	SCH6109	pSCH6109-NDM	China: Shanghai	China	ST37	2016	Zhen Shen
NZ_CP053365	BA2275	p1	India	India	ST11	2018	Christian Medical College, Vellore
NZ_AP018579	MH15-258M	pMH15-258M_1	Viet Nam: Hanoi	Viet Nam	ST11	2015
NZ_AP018577	MH15-289M	pMH15-289M_1	Viet Nam: Hanoi	Viet Nam	ST11	2015
NZ_AP018580	MH15-208H	pMH15-208H_1	Viet Nam: Hanoi	Viet Nam	ST395	2015
NZ_AP018578	MH16-398D	pMH16-398D_1	Viet Nam: Hanoi	Viet Nam	ST11	2016
NZ_AP018584	MH16-335M	pMH16-335M_1	Viet Nam: Hanoi	Viet Nam	ST15	2016
NZ_AP018583	MH16-390M	pMH16-390M_1	Viet Nam: Hanoi	Viet Nam	ST656	2016
NZ_CP053768	BA10835	pIncFII	India	India	ST2096	2019	Dept of Microbiology, CMC Vellore
NZ_CP059311	Kp46596	pKp46596-1		USA	ST147	2009	CDI	Submitted (19-JUL-2020) HMH-CDI, Hackensack-Meridian Health Center for Discovery and Innovation, 340 Kingsland Street, Building 102, Nutley, NJ 07110, USA
CP058801	BA27935	pIncFII	India	India	ST2096	2019	Dept of Microbiology, CMC Vellore
CP061360	C20	pC20-394kb	China: ZhengZhou	China	ST304	2018-11-14	Ziyi Liu
NZ_CP061701	C39	pC39-334kb	China: Zhengzhou	China	ST37	2019-08-10	Ziyi Liu
NZ_CP054171	BA12818	pIncFII	India	India	ST437	2019	Dept of Microbiology, CMC Vellore
NZ_CP063149	KP19-3088	pKP19-3088-375k	China	China	ST2667	2019-11-18	Zhengzhou University
CP063014	CriePir99	unnamed1	Russia: Moscow	Russia	ST147	2017	Pir Nat Surg Centre
NZ_AP023454	M941	pM941-NDM5	Myanmar:Yangon	Myanmar	ST11	2018-12-01
NZ_CP063748	KP19-3023	pKP19-3023-374k	China	China	ST2667	2019-10-27	zhengzhou university
NZ_CP028851	3214	pNDM_3214	China:Qingdao	China	ST23	2017-03-01	Weiqi Su
NZ_CP064177	19110124	p19110124-3	China:henan	China	ST340	2019-06-01
NZ_CP065350	ZG2017CW4-4-2	pNDM5_IncX3	China:Sichuan	China	ST11	2017-06-17
NZ_CP065346	ZG2017CW4-4-1-2	pNDM5_IncX3	China:Sichuan	China	ST11	2017-06-16
NZ_CP065342	ZG2017CW 1-1-1	unnamed	China:Sichuan	China	ST1128	2017-06-15
NZ_CP065352	ZG2017CW4-3-1-2N	unnamed	China:Sichuan	China	ST1128	2017-06-18
NZ_CP066856	1970_kpn	phvKpST147_NDM-29	Russia: Saint-Petersburg	Russia	ST147	2018-04-04
NZ_CP069173	KPWX136	pC	China: Jiangsu	China	ST11	2020-10-15
NZ_CP070900	JNQH116	pJNQH116-2	China	China	ST412	2020-04-20	Mingju Hao
NZ_CP058942	BA39649	pIncFII	India	India	ST16	2019	Dept of Microbiology, CMC Vellore
NZ_CP072906	COL17	pKpCol17ndm	Peru:Lima	Peru	ST147	2017	Edgar Gonzales
NZ_CP030299	309074	p309074-3	China: Handan	China	ST1	2013	Dongsheng Zhou
NZ_CP030305	205880	p205880-3	China: Chongqing	China	ST290	2012	Dongsheng Zhou
NZ_CP075892	GR390	p2GR390	India	India	ST11	2015	Wockhardt Research Centre
NZ_CP076035	KP32558	pKP32558-5-ndm5	China: Bejing	China	ST656	2020-09-01	China-Japan Friendship Hospital
NZ_CP054399	KCJ3K307	pKC148K	USA: Gainesville	USA	ST1967	2019-06-04	UF Health Shands Cancer Hospital
NZ_CP054402	KCJ3K292	pKC148K	USA: Gainesville	USA	ST1967	2019-05-06	UF Health Shands Hospital
NZ_CP054405	KCJ3K293	pKC148K	USA: Gainesville	USA	ST1967	2019-05-06	UF Health Shands Cancer Hospital
NZ_CP077784	CDI231	pCDI231-348.3		USA	ST377			doi: 10.1016/j.csbj.2022.07.017.
NZ_CP078034	KP_160	pKP_160-2	Pakistan	Pakistan	ST14	2016-02-01
NZ_CP078125	KPC-2	pKP169-P3	China:Wuhan	China	ST11	2020-12-28
NZ_CP080366	K191773	pNDM4-191773	China:wuxi	China	ST16	2019-12-03
NZ_CP080448	1678	p1678-4	China	China	ST485	2021-07-27
NZ_CP084105	C11	pC11-54kb	China: Zhengzhou	China	ST1383	2018-05-31	Ruifei chen
NZ_CP084746	KP200731214	pKP-NDM-5	China: Hangzhou	China	ST11	2020-05-20
NZ_AP025164	NUITM-VK2	pNUITM-VK2	Viet Nam:Hanoi	Viet Nam	ST1436	2021
NZ_CP084987	KP18-2110-2	pKP18-2110-2-1	China	China	ST2667	2018-11-30	Zhengzhou University
NZ_CP086666	SCPM-O-B-8912 (11PKP/19a)	pNDM-1	Russia: Moscow	Russia	ST39	2019-10-18
NZ_CP087671	KP53	P2-NDM-1	China: Shandong Province	China	ST37	2016-06-01
NZ_OV049815	DJ	DJ_7_IncFII	India	India	ST147	2016
NZ_CP082992	7008.2	p4-7008.20-NDM1	Switzerland	Switzerland	ST147	2018
NZ_CP082976	BD-14	p1-BD-14-NDM1	Switzerland	Switzerland	ST152	2018
NZ_CP082986	7011.62	p1-7011.62-NDM1	Switzerland	Switzerland	ST152	2018
NZ_CP083034	5208.51	p2-5208.51-NDM1	Switzerland	Switzerland	ST16	2013
NZ_CP089991	LZKP00003	p3NDM-5	China:Luzhou	China	ST2407	2019-05-22
NZ_CP089987	LZKP00001	p1NDM-5	China:Luzhou	China	ST35	2020-12-14
NZ_CP090205	JNKPN26	pJNKPN26_NDM	China:Shandong province	China	ST11	2019-02-28	Yingying Hao
NZ_CP090129	KP46	pKP46_3_NDM	China: Hangzhou	China	ST15	2017-12-14	Qingyang Sun
NZ_CP090430	DY1928	unnamed	China: Zhejiang	China	ST25	2021-04-10
NZ_CP091602	Nord77_R886	pR886_1	Germany	Germany	ST14	2018-02-18
NZ_CP091847	NB05	pNB05-MDM-1	China:Hangzhou	China	ST11	2021-05-11
NZ_CP091980	JNQH373	pJNQH373-2	China	China	ST23	2019-08-01	Mingju Hao
NZ_CP091986	NB04	pNB04-NDM-1	China:Hangzhou	China	ST11	2021-06-11
NZ_CP070893	KP-135LU	pKP-135LU_R	Italy: Lucca	Italy	ST147	2019-07-05
NZ_CP071030	KP-1Pi	pKP-1PI_FIB	Italy: Pisa	Italy	ST147	2018-07-19
NZ_CP072921	KP-12Pi	pKP-12PI_FIB	Italy: Pisa	Italy	ST147	2019-01-12
NZ_CP072928	KP-26Pi	pKP-26PI_FIB	Italy: Pisa	Italy	ST147	2019-05-12
NZ_JAFHLG010000005	KP-7Pi	pKP-7PI_FIB	Italy: Pisa	Italy	ST147	2018-11-03
NZ_JAFHLI010000009	KP-17Pi	pKP-17PI_FIB	Italy: Pisa	Italy	ST147	2019-02-27
NZ_CP092653	NB5	pNB5_NDM	China:Hangzhou	China	ST11	2017-07-11
NZ_CP092650	KP7728	pKP7728-NDM5	China:Hangzhou	China	ST17	2021-07-17
NZ_CP092904	F11	pC_F11	China:Taizhou	China	ST1	2019-12-31	Dongguo Wang
NZ_CP091052	AHSWKP25	pSW25NDM1	China:Luzhou	China	ST464	2021-07-25
NZ_CP093857	Bio30	pBio30	Iraq: Baghdad	Iraq	ST2943	2016-03-03	Mohammed Hasan Nabeel Almashat
NZ_CP086448	AE-2247421-T0	p2247421-T0_1	Switzerland	Switzerland	ST101	2013	Institute for Infectious Diseases Bern
NZ_CP043582	SCKP020018	pNDM1_020018	China: Meishan, Sichuan	China	ST23	2016-10-15
NZ_CP043591	WCHKP040009	pNDM5_040009	China: Chengdu, Sichuan	China	ST307	2017-03-22
NZ_CP043598	WCHKP085031	pNDM1_085031	China: Sichuan, Chengdu	China	ST1213	2014-11-01
CP087274	ATCC BAA 2146	plas2	China	China	ST11	2021-04-02	Haibin Li
NZ_CP043586	SCKP020151	pNDM5_020151	China: Sichuan	China	Unknown	2017
NZ_CP014006	NUHL24835	unnamed2	China: Jiangxi	China	ST14	2014-09-28	Yang Liu
NZ_CP023554	ST2017:950142398	p18-43_01	South Africa: Durban	South Africa	ST2017		Lancet Laboratories
NZ_CP023488	ST101:960186733	p19-10_01	South Africa: Durban	South Africa	ST101		Lancet Laboratories
NZ_CP029386	SCKP040074	pNDM6_040074	China: Sichuan	China	ST48	2017-06-14
CP030858	JNM8C2	pKJNM8C2.1	India: West Bengal	India	ST2816	2017
CP031736	M5	pKPM502	South Korea: Seoul	South Korea	ST14	2015-12-10	Human host
NZ_CP035537	CCRI-22199	pKp199-2	Canada:Quebec City	Canada	ST11	2012-09-10	Jean Longtin
NZ_CP040598	KpvST15_NDM	pKpvST15_NDM-1	United Kingdom	UK	ST15	2016-12-19	Hospital in London
CP034201	KpvST383_NDM_OXA-48	pKpvST383L	United Kingdom	UK	ST383	2018-04-12	Hospital in London
CP064823	K219	pIncN	India: Chennai	India	Unknown	2015	Dr K Mahalakshmi
NZ_JADPQD010000004	ENT448	pNDM1_448	Singapore	Singapore	ST231	2013	CaPES study group
NZ_CP071280	SA-KpST14	pSA-KpST14-NDM-1	Saudi Arabia	Saudi Arabia	ST14	2019-02-01	Moayad Alqurashi
NZ_CP074090	MRSN752165	pMR0819-NDM	Italy: Siena	Italy	ST147	2019-08-01	University of Siena
NZ_CP074117	kpn-hnqyy	unnamed1	China	China	ST11	2021-01-06	Zhengzhou Univercity
NZ_CP028781	SCKP020046	pNDM5_020046	China: Yibin, Sichuan	China	ST11	2016-11-03
NZ_CP084395	MRSN752019	pSI646A-ARMA-Vir-NDM	Italy: Siena	Italy	ST147	2019-05-26	University of Siena
NZ_CP043589	WCHKP015096	pNDM1_015096	China: Sichuan, Chengdu	China	ST661	2017-04-05
AP012055	KPX	pKPX-1	Taiwan, Republic of China	China	_			doi: 10.1371/journal.pone.0062774.
NZ_CP006799	PittNDM01	p1	USA	USA	ST14

## Sheet: clade_I
Accession	strain	plasmid	country (GenBank)	country (simple)	plasmid	Host ST	collection_date	collected_by	Note
NZ_CP012990	KpN01	pKpN01-NDM7	Canada: Calgary	Canada	NZ_CP012990	ST278	2013-06-24	CLS
NZ_CP021759	AR_0138	tig00000002		USA	NZ_CP021759	ST147			Submitted (02-JUN-2017) NIH Intramural Sequencing Center, 5625 Fishers Lane, Rockville, MD 20852, USA
NZ_CP025215	HZW25	unnamed4	China: Hangzhou	China	NZ_CP025215	ST34	2016-03-05	Chen Qiong
NZ_CP028718	SCM96	pSCM96-2	China	China	NZ_CP028718	ST15	2017-07-06
NZ_CP031884	WCHKP095845	pNDM1_095845	China: Sichuan	China	NZ_CP031884	ST1	2016-05-20	Zhihong Yao
NZ_CP028786	SCKP020049	pNDM1_020049	China: Leshan, Sichuan	China	NZ_CP028786	ST1	2016-10-24
CP034323	KSH203	pKSH203-NDM	China	China	CP034323	ST11	2018-05-06
NZ_CP037965	SCKP020135	pNDM1_020135	China: Sichuan	China	NZ_CP037965	ST1	2017
CP041938	KP14003	pNDM-KP14003	China:Beijing	China	CP041938	ST719	2014	Xiaofeng Hu
NZ_CP039811	C2660	pC2660-4-NDM	China:Beijing	China	NZ_CP039811	ST11	2017-08-01
NZ_CP064177	19110124	p19110124-3	China:henan	China	NZ_CP064177	ST340	2019-06-01
NZ_CP065350	ZG2017CW4-4-2	pNDM5_IncX3	China:Sichuan	China	NZ_CP065350	ST11	2017-06-17
NZ_CP065346	ZG2017CW4-4-1-2	pNDM5_IncX3	China:Sichuan	China	NZ_CP065346	ST11	2017-06-16
NZ_CP030299	309074	p309074-3	China: Handan	China	NZ_CP030299	ST1	2013	Dongsheng Zhou
NZ_CP076035	KP32558	pKP32558-5-ndm5	China: Bejing	China	NZ_CP076035	ST656	2020-09-01	China-Japan Friendship Hospital
NZ_CP080448	1678	p1678-4	China	China	NZ_CP080448	ST485	2021-07-27
NZ_CP084105	C11	pC11-54kb	China: Zhengzhou	China	NZ_CP084105	ST1383	2018-05-31	Ruifei chen
NZ_CP089987	LZKP00001	p1NDM-5	China:Luzhou	China	NZ_CP089987	ST35	2020-12-14
NZ_CP090129	KP46	pKP46_3_NDM	China: Hangzhou	China	NZ_CP090129	ST15	2017-12-14	Qingyang Sun
NZ_CP091980	JNQH373	pJNQH373-2	China	China	NZ_CP091980	ST23	2019-08-01	Mingju Hao
NZ_CP092650	KP7728	pKP7728-NDM5	China:Hangzhou	China	NZ_CP092650	ST17	2021-07-17
NZ_CP092904	F11	pC_F11	China:Taizhou	China	NZ_CP092904	ST1	2019-12-31	Dongguo Wang
NZ_CP091052	AHSWKP25	pSW25NDM1	China:Luzhou	China	NZ_CP091052	ST464	2021-07-25
NZ_CP043582	SCKP020018	pNDM1_020018	China: Meishan, Sichuan	China	NZ_CP043582	ST23	2016-10-15
NZ_CP043591	WCHKP040009	pNDM5_040009	China: Chengdu, Sichuan	China	NZ_CP043591	ST307	2017-03-22
NZ_CP043586	SCKP020151	pNDM5_020151	China: Sichuan	China	NZ_CP043586	Unknown	2017
NZ_CP014006	NUHL24835	unnamed2	China: Jiangxi	China	NZ_CP014006	ST14	2014-09-28	Yang Liu
NZ_CP029386	SCKP040074	pNDM6_040074	China: Sichuan	China	NZ_CP029386	ST48	2017-06-14
NZ_CP028781	SCKP020046	pNDM5_020046	China: Yibin, Sichuan	China	NZ_CP028781	ST11	2016-11-03

## Sheet: clade_II
Accession	strain	plasmid	country (GenBank)	country (simple)	plasmid	Host ST	collection_date	collected_by	Note
NZ_CP026590	NUHL30457	p4	China:Nanchang	China	NZ_CP026590	ST86	2016-10-24
NZ_CP024879	NH25	pNH25.5	Thailand	Thailand	NZ_CP024879	ST15	2016-08-01	Nan Hospital
NZ_CP025965	WCHKP020034	pNDM1_LL34	China: Sichuan, Chengdu	China	NZ_CP025965	ST273	2017
CP040178	2e	unnamed3	China: Chongqin	China	CP040178	ST4024	2017-08-31
NZ_CP039821	C2414	pC2414-3-NDM	China:Wuhan	China	NZ_CP039821	ST11	2017-10-18
NZ_CP039806	C2972	pC2972-5-NDM	China:Jinan	China	NZ_CP039806	ST15	2016-10-29
NZ_CP039817	C2601	pC2601-5-NDM	China:Jinan	China	NZ_CP039817	ST15	2017-01-17
NZ_CP039800	C2974	pC2974-6-NDM	China:Jinan	China	NZ_CP039800	ST15	2016-10-18
NZ_CP050859	SCH6109	pSCH6109-NDM	China: Shanghai	China	NZ_CP050859	ST37	2016	Zhen Shen
NZ_JADPQD010000004	ENT448	pNDM1_448	Singapore	Singapore	NZ_JADPQD010000004	ST231	2013	CaPES study group

## Sheet: clade_III
Accession	strain	plasmid	country (GenBank)	country (simple)	plasmid	Host ST	collection_date	collected_by	Note
NZ_CP014757	AATZP	pNDM-1fa	USA	USA	NZ_CP014757	ST147	2014
NZ_CP021941	AR_0145	tig00000217		USA	NZ_CP021941	ST147			Submitted (13-JUN-2017) NIH Intramural Sequencing Center, 5625 Fishers Lane, Rockville, MD 20852, USA
NZ_CP021947	AR_0152	tig00000200		USA	NZ_CP021947	ST147			Submitted (13-JUN-2017) NIH Intramural Sequencing Center, 5625 Fishers Lane, Rockville, MD 20852, USA
NZ_CP040728	KpvST147B_SE1_1_NDM	pKpvST147B_NDM-1	United Kingdom	UK	NZ_CP040728	ST147	2019-01-14	Hospital in South East England
NZ_CP082992	7008.2	p4-7008.20-NDM1	Switzerland	Switzerland	NZ_CP082992	ST147	2018
NZ_CP071030	KP-1Pi	pKP-1PI_FIB	Italy: Pisa	Italy	NZ_CP071030	ST147	2018-07-19
NZ_CP072921	KP-12Pi	pKP-12PI_FIB	Italy: Pisa	Italy	NZ_CP072921	ST147	2019-01-12
NZ_CP072928	KP-26Pi	pKP-26PI_FIB	Italy: Pisa	Italy	NZ_CP072928	ST147	2019-05-12
NZ_JAFHLG010000005	KP-7Pi	pKP-7PI_FIB	Italy: Pisa	Italy	NZ_JAFHLG010000005	ST147	2018-11-03
NZ_JAFHLI010000009	KP-17Pi	pKP-17PI_FIB	Italy: Pisa	Italy	NZ_JAFHLI010000009	ST147	2019-02-27
NZ_CP074090	MRSN752165	pMR0819-NDM	Italy: Siena	Italy	NZ_CP074090	ST147	2019-08-01	University of Siena

## Sheet: clade_IV
Accession	strain	plasmid	country (GenBank)	country (simple)	plasmid	Host ST	collection_date	collected_by	Note
NZ_CP041930	18-2374	pSECR18-2374C	South Korea: Seoul	South Korea	NZ_CP041930	ST16	2018-12-12
AP018581	MH15-191M	pMH15-191M_1	Viet Nam: Hanoi	Viet Nam	AP018581	_	2015
NZ_AP018582	MH13-055M	pMH13-055M_1	Viet Nam: Hanoi	Viet Nam	NZ_AP018582	ST395	2013
NZ_AP018580	MH15-208H	pMH15-208H_1	Viet Nam: Hanoi	Viet Nam	NZ_AP018580	ST395	2015
NZ_CP080366	K191773	pNDM4-191773	China:wuxi	China	NZ_CP080366	ST16	2019-12-03

## Sheet: clade_V
Accession	strain	plasmid	country (GenBank)	country (simple)	plasmid	Host ST	collection_date	collected_by
NZ_CP023923	FDAARGOS_440	unnamed1	Canada: BC	Canada	NZ_CP023923	ST16	2015-01-01	BC Centre for Disease Control
NZ_CP024840	CRKP-1215	pCRKP-1215_2	South Korea: Seoul	South Korea	NZ_CP024840	ST147	2014	KCDC
NZ_CP024836	CRKP-2297	pCRKP-2297_2	South Korea: Seoul	South Korea	NZ_CP024836	ST147	2015	KCDC
NZ_CP024039	QS17-0029	pMR0617ndm	Thailand: Chonburi	Thailand	NZ_CP024039	ST16	2017-04-01	AFRIMS
NZ_CP041948	KP2	pKP2_2	USA:Houston	USA	NZ_CP041948	ST16	2017-09-29	William R. Miller
NZ_CP043863	MRK9	unnamed4	India: Safdarjung Hospital, New Delhi	India	NZ_CP043863	ST14	2018-01-23	Mudsser Azam
NZ_CP050367	47733	p47733_NDM_5	Czech Republic: Prague	Czech Republic	NZ_CP050367	ST147	2018-12-01	Charles University in Prague
NZ_CP053768	BA10835	pIncFII	India	India	NZ_CP053768	ST2096	2019	Dept of Microbiology, CMC Vellore
CP058801	BA27935	pIncFII	India	India	CP058801	ST2096	2019	Dept of Microbiology, CMC Vellore
NZ_CP054171	BA12818	pIncFII	India	India	NZ_CP054171	ST437	2019	Dept of Microbiology, CMC Vellore
NZ_AP023454	M941	pM941-NDM5	Myanmar:Yangon	Myanmar	NZ_AP023454	ST11	2018-12-01
NZ_CP058942	BA39649	pIncFII	India	India	NZ_CP058942	ST16	2019	Dept of Microbiology, CMC Vellore
NZ_OV049815	DJ	DJ_7_IncFII	India	India	NZ_OV049815	ST147	2016

## Sheet: clade_VI
Accession	strain	plasmid	country (GenBank)	country (simple)	plasmid	Host ST	collection_date	collected_by
NZ_CP023910	FDAARGOS_436	unnamed2	Canada: BC	Canada	NZ_CP023910	ST340	2014-09-01	BC Centre for Disease Control
NZ_CP028178	CFSAN054111	pGMI16-006_2	Germany	Germany	NZ_CP028178	ST15	2012-05-10	DTU National Food Institute
NZ_CM010662	Kp_SE1_NDM_10_2017	pKp_SE1_NDM	United Kingdom	UK	NZ_CM010662	ST3747	2017-10-28	Hospital in South East England
NZ_CP078125	KPC-2	pKP169-P3	China:Wuhan	China	NZ_CP078125	ST11	2020-12-28

## Sheet: clade_VII
Accession	strain	plasmid	country (GenBank)	country (simple)	plasmid	Host ST	collection_date	collected_by	Note
NZ_CP021687	AR_0146	tig00001186		USA	NZ_CP021687	ST11			Submitted (30-MAY-2017) NIH Intramural Sequencing Center, 5625 Fishers Lane, Rockville, MD 20852, USA
NZ_CP075892	GR390	p2GR390	India	India	NZ_CP075892	ST11	2015	Wockhardt Research Centre
NZ_CP083034	5208.51	p2-5208.51-NDM1	Switzerland	Switzerland	NZ_CP083034	ST16	2013
AP012055	KPX	pKPX-1	Taiwan, Republic of China	China	AP012055	_			doi: 10.1371/journal.pone.0062774.

## Sheet: clade_VIII
Accession	strain	plasmid	country (GenBank)	country (simple)	plasmid	Host ST	collection_date	collected_by
NZ_CP009115	carbapenem-resistant blaNDM-1	p2	USA: HHS Region 5	USA	NZ_CP009115	ST395	2012	Julie Segre
NZ_CP018366	Kp_Goe_62629	pKp_Goe_629-2	Germany: Goettingen	Germany	NZ_CP018366	ST395	2015-06-22	Andreas Erich Zautner
NZ_CP023914	FDAARGOS_439	unnamed3	Canada: BC	Canada	NZ_CP023914	ST147	2014-12-01	BC Centre for Disease Control
CM008882	18ES	pNDM_18ES	Romania: Targu Mures	Romania	CM008882	ST3579	2013-10-31	Targu Mures
NZ_CP030876	JNM10C3	pKJNM10C3.1	India: West Bengal	India	NZ_CP030876	ST711	2017
NZ_CP041642	PIMB15ND2KP27	pKP27-NDM4	Viet Nam: Ho Chi Minh	Viet Nam	NZ_CP041642	ST16	2015-03-18
NZ_CP044035	FDAARGOS_630	unnamed1	USA: MI	USA	NZ_CP044035	ST147		University of Michigan Health System
NZ_AP018584	MH16-335M	pMH16-335M_1	Viet Nam: Hanoi	Viet Nam	NZ_AP018584	ST15	2016
NZ_CP065342	ZG2017CW 1-1-1	unnamed	China:Sichuan	China	NZ_CP065342	ST1128	2017-06-15
NZ_CP065352	ZG2017CW4-3-1-2N	unnamed	China:Sichuan	China	NZ_CP065352	ST1128	2017-06-18
NZ_CP070900	JNQH116	pJNQH116-2	China	China	NZ_CP070900	ST412	2020-04-20	Mingju Hao
NZ_CP030305	205880	p205880-3	China: Chongqing	China	NZ_CP030305	ST290	2012	Dongsheng Zhou
NZ_CP093857	Bio30	pBio30	Iraq: Baghdad	Iraq	NZ_CP093857	ST2943	2016-03-03	Mohammed Hasan Nabeel Almashat
NZ_CP023554	ST2017:950142398	p18-43_01	South Africa: Durban	South Africa	NZ_CP023554	ST2017		Lancet Laboratories
NZ_CP023488	ST101:960186733	p19-10_01	South Africa: Durban	South Africa	NZ_CP023488	ST101		Lancet Laboratories
NZ_CP035537	CCRI-22199	pKp199-2	Canada:Quebec City	Canada	NZ_CP035537	ST11	2012-09-10	Jean Longtin
NZ_CP040598	KpvST15_NDM	pKpvST15_NDM-1	United Kingdom	UK	NZ_CP040598	ST15	2016-12-19	Hospital in London
NZ_CP043589	WCHKP015096	pNDM1_015096	China: Sichuan, Chengdu	China	NZ_CP043589	ST661	2017-04-05

## Sheet: clade_IX
Accession	strain	plasmid	country (GenBank)	country (simple)	plasmid	Host ST	collection_date	collected_by	Note
NZ_CP010391	6234	p6234-178.193kb	Colombia	Colombia	NZ_CP010391	ST392	2012	CIDEIM
NZ_CP006661	ATCC BAA-2146	pNDM-US		USA	NZ_CP006661	ST11			doi: 10.1371/journal.pone.0099209.
NZ_CP018817	AR_0049	unitig_1		USA	NZ_CP018817	ST11			Submitted (16-DEC-2016) NIH Intramural Sequencing Center, 5625 Fishers Lane, Rockville, MD 20852, USA
NZ_CP021709	AR_0143	tig00000001_p1		USA	NZ_CP021709	ST14			Submitted (01-JUN-2017) NIH Intramural Sequencing Center, 5625 Fishers Lane, Rockville, MD 20852, USA
NZ_CP021952	AR_0148	tig00000169_pilon		USA	NZ_CP021952	ST11			Submitted (13-JUN-2017) NIH Intramural Sequencing Center, 5625 Fishers Lane, Rockville, MD 20852, USA
NZ_CP022126	DHQP1605752_NV	p1605752AC2	USA: Nevada	USA	NZ_CP022126	ST15	2016-08-19	Washoe County Health District
NZ_CP023948	FDAARGOS_446	unnamed1	Canada: BC	Canada	NZ_CP023948	ST340	2014-01-01	BC Centre for Disease Control
NZ_CP041083	Kp202	pKp202_1		USA	NZ_CP041083	ST101		CDI	Submitted (18-JUN-2019) HMH-CDI, Hackensack-Meridian Health Center for Discovery and Innovation, 340 Kingsland Street, Building 102, Nutley, NJ 07110, USA
NZ_CP053365	BA2275	p1	India	India	NZ_CP053365	ST11	2018	Christian Medical College, Vellore
NZ_AP018579	MH15-258M	pMH15-258M_1	Viet Nam: Hanoi	Viet Nam	NZ_AP018579	ST11	2015
NZ_AP018577	MH15-289M	pMH15-289M_1	Viet Nam: Hanoi	Viet Nam	NZ_AP018577	ST11	2015
NZ_AP018578	MH16-398D	pMH16-398D_1	Viet Nam: Hanoi	Viet Nam	NZ_AP018578	ST11	2016
NZ_CP054399	KCJ3K307	pKC148K	USA: Gainesville	USA	NZ_CP054399	ST1967	2019-06-04	UF Health Shands Cancer Hospital
NZ_CP054402	KCJ3K292	pKC148K	USA: Gainesville	USA	NZ_CP054402	ST1967	2019-05-06	UF Health Shands Hospital
NZ_CP054405	KCJ3K293	pKC148K	USA: Gainesville	USA	NZ_CP054405	ST1967	2019-05-06	UF Health Shands Cancer Hospital
NZ_CP086666	SCPM-O-B-8912 (11PKP/19a)	pNDM-1	Russia: Moscow	Russia	NZ_CP086666	ST39	2019-10-18
NZ_CP087671	KP53	P2-NDM-1	China: Shandong Province	China	NZ_CP087671	ST37	2016-06-01
NZ_CP090205	JNKPN26	pJNKPN26_NDM	China:Shandong province	China	NZ_CP090205	ST11	2019-02-28	Yingying Hao
NZ_CP090430	DY1928	unnamed	China: Zhejiang	China	NZ_CP090430	ST25	2021-04-10
NZ_CP086448	AE-2247421-T0	p2247421-T0_1	Switzerland	Switzerland	NZ_CP086448	ST101	2013	Institute for Infectious Diseases Bern
CP087274	ATCC BAA 2146	plas2	China	China	CP087274	ST11	2021-04-02	Haibin Li

[truncated: 1 more sheets: clade_X]
